# Supplementary material for: 2,3-Diamino­pyridinium benzoate
Source: Acta Crystallogr Sect E Struct Rep Online. 2009 Jun 6;65(Pt 7):o1519. doi: 10.1107/S1600536809021011 (PMC2969407; doi:10.1107/S1600536809021011)
Supplement: Supplementary file 2 [file e-65-o1519-Isup2.hkl]

#
# h,k,l, Fc-squared, Fo-squared, sigma(Fo-squared) and status flag
#
data_I
_shelx_title ' ap1d_0m in Pbca   (100K)'
_shelx_refln_list_code          4
_shelx_F_calc_maximum      203.93
_exptl_crystal_F_000       976.00
_reflns_d_resolution_high  0.7076
 
loop_
 _symmetry_equiv_pos_as_xyz
 'x, y, z'
 '-x+1/2, -y, z+1/2'
 '-x, y+1/2, -z+1/2'
 'x+1/2, -y+1/2, -z'
 '-x, -y, -z'
 'x-1/2, y, -z-1/2'
 'x, -y-1/2, z-1/2'
 '-x-1/2, y-1/2, z'
 
_cell_length_a    10.1498
_cell_length_b    11.0656
_cell_length_c    20.7368
_cell_angle_alpha  90.000
_cell_angle_beta   90.000
_cell_angle_gamma  90.000
 
_shelx_F_squared_multiplier     1.000
 
loop_
 _refln_index_h
 _refln_index_k
 _refln_index_l
 _refln_F_squared_calc
 _refln_F_squared_meas
 _refln_F_squared_sigma
 _refln_observed_status
   2   0   0     1042.44     1173.14     23.24 o
   4   0   0      679.99      771.33     15.18 o
   6   0   0     1931.66     2001.69     37.94 o
   8   0   0     2465.94     2407.16     55.66 o
  10   0   0       98.37       78.84     19.28 o
  12   0   0       51.37      137.45     57.29 o
  14   0   0       43.49      211.37     45.83 o
   2   1   0       57.81       44.38      3.18 o
   4   1   0        0.64       -2.92      2.92 o
   6   1   0      182.67      198.42      8.95 o
   8   1   0      765.24      759.77     19.60 o
  10   1   0      233.25      225.10     14.48 o
  12   1   0      260.47      236.97     18.84 o
  14   1   0       35.51       98.17     49.80 o
   0   2   0    20816.85    22593.20    573.74 o
   2   2   0      161.96      162.78      3.68 o
   4   2   0     2041.65     2044.84     23.31 o
   6   2   0     3615.58     3670.64     45.27 o
   8   2   0      144.33      174.61     11.40 o
  10   2   0      201.08      216.15     15.80 o
  12   2   0      470.88      558.22     36.62 o
  14   2   0       11.70       98.91    100.16 o
   2   3   0      974.50     1035.29     13.90 o
   4   3   0        7.50        5.62      3.17 o
   6   3   0      134.93      155.02      7.08 o
   8   3   0        4.79        1.52      5.73 o
  10   3   0       22.37       34.56     11.16 o
  12   3   0        0.02       12.47     17.84 o
  14   3   0        0.70       95.84     60.29 o
   0   4   0     1886.41     1753.02     35.10 o
   2   4   0      251.14      286.09      7.21 o
   4   4   0     1613.55     1711.37     19.88 o
   6   4   0      567.94      562.94     19.52 o
   8   4   0       44.98       50.33      7.84 o
  10   4   0      119.40      128.10     17.12 o
  12   4   0      147.54      192.16     24.80 o
   2   5   0     1200.20     1426.39     18.95 o
   4   5   0      866.80      831.81     12.89 o
   6   5   0     1280.02     1287.37     23.51 o
   8   5   0     2735.63     2753.39     50.65 o
  10   5   0      473.34      528.26     27.56 o
  12   5   0        0.02       11.49     14.91 o
   0   6   0     3570.60     4018.06     94.77 o
   2   6   0     2574.90     2779.52     32.74 o
   4   6   0       16.76        7.62      3.30 o
   6   6   0      277.37      296.26     12.74 o
   8   6   0      340.07      323.22     18.05 o
  10   6   0      114.04      106.98     16.67 o
  12   6   0        2.52        6.92     19.00 o
   2   7   0        0.01        1.57      3.29 o
   4   7   0      216.45      254.64     10.62 o
   6   7   0       54.76       54.26     10.53 o
   8   7   0      187.31      191.21     13.78 o
  10   7   0      162.43      187.47     19.64 o
  12   7   0        0.28       48.50     18.76 o
   0   8   0      266.76      279.83     13.38 o
   2   8   0       38.47       29.56      5.50 o
   4   8   0        5.32        9.81      5.25 o
   6   8   0        5.75       -0.65      6.52 o
   8   8   0       32.62       22.15      9.05 o
  10   8   0      172.24      151.53     18.51 o
  12   8   0        1.65       20.03     19.47 o
   2   9   0        0.03       -4.98      4.98 o
   4   9   0      177.91      181.49     10.65 o
   6   9   0        1.31        5.97      6.17 o
   8   9   0        0.85       -5.13      9.18 o
  10   9   0        0.91       33.24     12.92 o
   0  10   0      486.11      484.50     29.63 o
   2  10   0      521.83      496.86     18.32 o
   4  10   0      556.83      518.12     16.41 o
   6  10   0      619.00      599.58     21.05 o
   8  10   0       23.35       15.82      9.90 o
  10  10   0        1.19       15.13     12.78 o
   2  11   0        0.43       10.34      7.90 o
   4  11   0        5.30        8.42      7.30 o
   6  11   0      388.59      383.19     21.35 o
   8  11   0       88.63       95.88     12.73 o
  10  11   0      257.26      219.96     22.64 o
   0  12   0      625.33      585.32     36.05 o
   2  12   0      419.73      381.20     18.79 o
   4  12   0      304.99      308.81     23.49 o
   6  12   0     1043.02      995.87     34.84 o
   8  12   0        1.97       -3.44     14.40 o
   2  13   0      146.69      125.05     20.14 o
   4  13   0       37.73       38.51     17.12 o
   6  13   0      869.53      887.76     61.76 o
   0  14   0       43.08       26.51     24.25 o
   2  14   0       60.66       67.19     19.20 o
   4  14   0        1.36       11.87     12.66 o
   6  14   0        0.89       10.17     14.76 o
   2  15   0       34.78       33.07     13.00 o
   4  15   0      140.42      151.20     47.58 o
   1   1   1      130.67      132.05      3.55 o
   2   1   1        7.09        3.12      1.87 o
   3   1   1     9708.81     9700.34     62.16 o
   4   1   1     2156.17     2098.69     17.25 o
   5   1   1     5587.20     5662.18     41.30 o
   6   1   1      676.59      674.77      8.63 o
   7   1   1        0.06       -3.08      3.08 o
   8   1   1      356.02      362.51     10.48 o
   9   1   1        3.98        6.79      5.58 o
  10   1   1       64.31       76.40      8.03 o
  11   1   1      345.89      370.17     14.55 o
  12   1   1        1.95       37.07      9.00 o
  13   1   1       70.42       88.98     16.07 o
  14   1   1      108.50      196.54     32.94 o
   0   2   1     9838.17    10195.65    155.48 o
   1   2   1     7265.82     7279.57     76.94 o
   2   2   1       28.93       20.20      2.01 o
   3   2   1     4624.75     4690.16     35.59 o
   4   2   1      107.47      121.77      3.82 o
   5   2   1      252.60      244.38      5.68 o
   6   2   1       40.05       38.86      4.15 o
   7   2   1     1056.76     1055.20     13.07 o
   8   2   1        6.75       -0.52      4.40 o
   9   2   1       16.93       12.74      5.63 o
  10   2   1       16.50       15.20      7.27 o
  11   2   1      668.64      646.97     17.23 o
  12   2   1      122.63      160.38     13.58 o
  13   2   1        0.27       53.42     16.98 o
  14   2   1       22.31      118.08     32.71 o
   1   3   1      595.98      618.61      7.40 o
   2   3   1      903.53      865.46      9.86 o
   3   3   1      206.05      228.18      3.78 o
   4   3   1     1514.30     1598.80     13.78 o
   5   3   1      173.81      203.17      5.01 o
   6   3   1        0.20       -1.00      2.80 o
   7   3   1        4.25        4.54      3.49 o
   8   3   1      174.37      181.42      7.03 o
   9   3   1     3316.29     3318.75     45.68 o
  10   3   1      214.05      216.51     12.34 o
  11   3   1        0.14       22.00      9.05 o
  12   3   1       19.71       43.72     10.86 o
  13   3   1        4.68       63.96     20.11 o
  14   3   1       25.13      117.92     30.29 o
   0   4   1       56.74       58.54      5.22 o
   1   4   1     4286.40     4594.52     36.41 o
   2   4   1      504.74      559.19      9.06 o
   3   4   1     1004.92     1058.51     10.36 o
   4   4   1       15.00       -2.30      3.32 o
   5   4   1      219.16      260.23      5.66 o
   6   4   1      848.41      880.27     12.11 o
   7   4   1        2.40       -1.47      4.27 o
   8   4   1        0.77        6.42      4.65 o
   9   4   1      436.40      469.56     14.84 o
  10   4   1      358.45      340.72     16.18 o
  11   4   1        0.88       23.07      9.56 o
  12   4   1       19.26       31.12     11.59 o
  13   4   1       38.87       79.35     16.34 o
   1   5   1       31.97       41.10      2.99 o
   2   5   1     3964.60     4352.87     34.32 o
   3   5   1     3407.71     3663.02     30.84 o
   4   5   1      155.21      170.11      4.45 o
   5   5   1      588.91      563.59      8.23 o
   6   5   1       10.31       15.19      4.98 o
   7   5   1      589.73      576.69     12.88 o
   8   5   1      620.84      603.78     13.27 o
   9   5   1      530.57      498.40     14.33 o
  10   5   1      480.20      482.71     21.07 o
  11   5   1        8.99       11.23      9.60 o
  12   5   1      106.58      134.40     14.29 o
  13   5   1       12.31       56.33     15.78 o
   0   6   1     2186.49     2432.51     33.96 o
   1   6   1      427.48      459.05      7.75 o
   2   6   1       30.75       43.90      3.11 o
   3   6   1      715.49      763.50      9.95 o
   4   6   1      491.43      495.66      7.68 o
   5   6   1       86.10       93.48      4.08 o
   6   6   1       42.37       44.40      5.33 o
   7   6   1        5.78       12.90      5.19 o
   8   6   1       77.06       57.76      8.98 o
   9   6   1       32.49       31.36      6.81 o
  10   6   1        2.92       -1.36      8.22 o
  11   6   1       96.09      108.10     13.83 o
  12   6   1       26.72       17.06     10.82 o
  13   6   1        6.83       19.73     12.86 o
   1   7   1     3674.10     3876.64     34.83 o
   2   7   1        2.79        2.47      2.41 o
   3   7   1      257.76      303.80      6.98 o
   4   7   1        3.21        4.83      3.04 o
   5   7   1        4.62       -1.99      3.03 o
   6   7   1      206.11      206.35      8.78 o
   7   7   1      100.89       91.88      7.10 o
   8   7   1      790.06      760.29     15.31 o
   9   7   1      254.77      244.97     11.95 o
  10   7   1        1.38        1.64      8.91 o
  11   7   1        5.07       14.35     10.30 o
  12   7   1        0.14       22.74     11.33 o
   0   8   1      318.61      355.21     13.31 o
   1   8   1      108.35      115.08      5.11 o
   2   8   1       95.78      111.39      5.73 o
   3   8   1       11.15       10.41      3.61 o
   4   8   1        0.50        1.07      3.56 o
   5   8   1       26.75       27.64      5.15 o
   6   8   1      175.47      156.09      7.38 o
   7   8   1      148.90      150.11      8.17 o
   8   8   1       61.29       51.41      7.20 o
   9   8   1        1.03        3.77      6.90 o
  10   8   1        2.64        2.67     11.42 o
  11   8   1        2.87       -0.89      9.80 o
  12   8   1       17.09       44.15     13.36 o
   1   9   1      211.21      217.84      8.62 o
   2   9   1      669.76      601.82     13.30 o
   3   9   1      137.36      125.00      7.43 o
   4   9   1      348.29      356.94      9.74 o
   5   9   1      326.82      345.76     11.34 o
   6   9   1       50.39       51.05      5.93 o
   7   9   1      150.51      155.14      8.62 o
   8   9   1       30.29       30.98      7.74 o
   9   9   1       26.48       22.65      7.68 o
  10   9   1       37.09       34.83      9.07 o
  11   9   1      286.35      259.35     17.81 o
   0  10   1       82.25       70.65     11.22 o
   1  10   1       91.35       81.40      7.30 o
   2  10   1      205.12      177.59      9.31 o
   3  10   1        1.62        4.99      4.19 o
   4  10   1       13.16       22.81      4.82 o
   5  10   1       48.38       47.28      6.70 o
   6  10   1      534.62      556.45     14.60 o
   7  10   1      144.01      113.70      8.28 o
   8  10   1       78.12       92.95      8.53 o
   9  10   1      134.25      135.64     10.65 o
  10  10   1       37.86       47.26      9.99 o
  11  10   1       33.74       85.98     33.73 o
   1  11   1        6.97        3.42      5.10 o
   2  11   1      245.56      261.26     10.92 o
   3  11   1      130.58      127.93      7.76 o
   4  11   1        0.18        8.21      5.04 o
   5  11   1      235.01      258.69     11.70 o
   6  11   1       34.90       30.40      7.90 o
   7  11   1      135.90      122.25     12.99 o
   8  11   1       73.46       59.69      8.29 o
   9  11   1        2.10        6.90      7.82 o
  10  11   1        2.82       29.64      9.74 o
   0  12   1      468.53      462.25     24.56 o
   1  12   1      411.98      431.04     13.74 o
   2  12   1       12.30        4.58      5.84 o
   3  12   1       52.94       53.43      6.79 o
   4  12   1        1.04        7.18      6.28 o
   5  12   1        4.23        7.69      7.12 o
   6  12   1        9.19       28.14      9.16 o
   7  12   1       98.99      112.07     13.30 o
   8  12   1       66.94       45.35      8.24 o
   9  12   1       97.40       93.82     11.73 o
   1  13   1      454.62      489.08     14.98 o
   2  13   1        1.10        4.28      6.26 o
   3  13   1        0.25        7.54      6.43 o
   4  13   1        0.51        5.87      7.92 o
   5  13   1      124.51      105.05     12.36 o
   6  13   1      158.50      184.99     14.75 o
   7  13   1        5.31       17.89      9.40 o
   0  14   1        0.91       15.73     12.15 o
   1  14   1       64.00       65.67     10.92 o
   2  14   1       72.64       87.60      9.65 o
   3  14   1       48.76       74.42      9.45 o
   4  14   1        2.51        4.26      8.40 o
   5  14   1       39.25       32.15     11.05 o
   6  14   1        4.17        1.88      9.91 o
   1  15   1       10.66       11.23      8.58 o
   2  15   1        4.32       10.81      8.65 o
   3  15   1        7.92        9.48      9.81 o
   4  15   1       97.24      105.72     30.02 o
   2   0   2      347.87      355.54      8.58 o
   3   0   2       52.62       59.34      4.65 o
   4   0   2      853.90      740.17     12.31 o
   5   0   2      575.10      669.29     14.55 o
   6   0   2      459.58      421.69     10.70 o
   7   0   2       90.75       82.68      8.84 o
   8   0   2      403.55      422.35     15.39 o
   9   0   2      231.79      238.86     13.65 o
  10   0   2        3.75       16.58      8.80 o
  11   0   2      141.95      144.17     17.92 o
  12   0   2        1.28       28.67     14.13 o
  13   0   2      277.65      337.37     36.65 o
  14   0   2      188.96      231.25     50.42 o
   1   1   2      115.42       99.04      3.21 o
   2   1   2    20580.52    20105.65    151.50 o
   3   1   2     6331.91     6001.87     41.89 o
   4   1   2      842.02      801.79      8.73 o
   5   1   2      121.61      124.95      5.83 o
   6   1   2      423.34      435.52      7.29 o
   7   1   2       57.04       61.45      4.60 o
   8   1   2       22.99       19.36      5.52 o
   9   1   2        6.09        8.38      5.58 o
  10   1   2      285.85      295.62     12.13 o
  11   1   2       78.16      111.42     10.13 o
  12   1   2       52.51       85.95     12.09 o
  13   1   2      102.70      155.33     20.19 o
  14   1   2        3.49      153.70     33.67 o
   0   2   2      344.72      359.86      7.06 o
   1   2   2       29.03       26.59      2.04 o
   2   2   2    24943.78    24932.03    182.11 o
   3   2   2     1831.63     1858.67     16.23 o
   4   2   2       66.13       68.03      3.86 o
   5   2   2      427.60      424.70      9.07 o
   6   2   2      906.82      888.64     11.62 o
   7   2   2      146.68      118.71      5.37 o
   8   2   2       72.30       72.15      5.90 o
   9   2   2      330.17      327.11     10.96 o
  10   2   2      220.67      225.92     11.51 o
  11   2   2      103.00      114.37     10.93 o
  12   2   2      483.10      541.29     19.00 o
  13   2   2       16.49       71.46     18.23 o
  14   2   2        0.24      110.70     30.65 o
   1   3   2      103.79      113.49      3.77 o
   2   3   2     2867.99     3053.78     25.36 o
   3   3   2      101.88      103.35      4.16 o
   4   3   2      424.68      470.90      6.57 o
   5   3   2       64.80       60.61      3.56 o
   6   3   2        4.43        4.91      2.93 o
   7   3   2      249.86      253.44      8.50 o
   8   3   2      145.67      129.93      6.58 o
   9   3   2      174.49      200.78     12.56 o
  10   3   2       53.89       47.01      9.15 o
  11   3   2       64.08       85.34     11.52 o
  12   3   2       25.32       62.49     14.15 o
  13   3   2       65.49       83.59     13.00 o
  14   3   2       88.05      166.15     34.64 o
   0   4   2      278.75      326.17      7.36 o
   1   4   2     2864.06     3128.20     28.21 o
   2   4   2      364.75      400.68      6.92 o
   3   4   2       56.64       77.65      3.30 o
   4   4   2     4701.63     5033.04     36.07 o
   5   4   2     1215.46     1306.95     14.73 o
   6   4   2       54.43       45.83      4.23 o
   7   4   2      734.99      727.31     11.80 o
   8   4   2     1134.91     1132.87     16.76 o
   9   4   2      116.02      113.48      9.77 o
  10   4   2      552.73      524.49     18.29 o
  11   4   2      165.17      173.72     15.20 o
  12   4   2      251.96      249.11     17.26 o
  13   4   2      120.93      152.59     15.47 o
   1   5   2     1447.28     1596.61     15.55 o
   2   5   2      227.91      273.03      5.81 o
   3   5   2      332.61      392.53      6.82 o
   4   5   2       27.13       31.26      2.61 o
   5   5   2       10.78       -2.71      2.94 o
   6   5   2      143.24      143.56      6.32 o
   7   5   2      589.32      519.71     11.99 o
   8   5   2       41.14       34.93      6.27 o
   9   5   2        1.28       -5.56      6.90 o
  10   5   2       15.00       17.02      9.45 o
  11   5   2      170.44      184.25     14.59 o
  12   5   2       67.43       74.86     17.01 o
  13   5   2       59.49       68.34     14.10 o
   0   6   2        5.40        8.08      2.90 o
   1   6   2      283.86      318.42      6.47 o
   2   6   2      632.75      642.07      9.23 o
   3   6   2     3191.92     3276.81     29.99 o
   4   6   2       31.78       31.24      3.09 o
   5   6   2      239.69      293.04      6.57 o
   6   6   2      132.28      125.14      8.02 o
   7   6   2     3345.07     3365.75     36.19 o
   8   6   2      349.83      345.52     12.27 o
   9   6   2      160.92      157.92      9.37 o
  10   6   2      150.62      143.63     12.59 o
  11   6   2      142.21      159.16     14.09 o
  12   6   2       74.02       52.99     13.17 o
  13   6   2      101.47       95.59     15.51 o
   1   7   2     2604.76     2872.47     27.29 o
   2   7   2      253.11      305.66      6.94 o
   3   7   2        3.74        6.96      2.94 o
   4   7   2        0.04        1.20      3.07 o
   5   7   2       18.15       13.94      3.27 o
   6   7   2      209.73      189.99      7.96 o
   7   7   2      597.09      576.85     12.76 o
   8   7   2       12.72       13.68      5.96 o
   9   7   2        8.69        2.85      6.10 o
  10   7   2        2.59        3.62      9.09 o
  11   7   2       41.67       44.20     11.51 o
  12   7   2        0.14       25.48     11.99 o
   0   8   2      200.75      235.07     12.02 o
   1   8   2       48.89       43.49      3.89 o
   2   8   2       54.07       68.53      5.33 o
   3   8   2       39.03       40.55      4.17 o
   4   8   2      104.51      106.65      6.22 o
   5   8   2      693.47      665.83     11.72 o
   6   8   2      423.03      406.57     13.11 o
   7   8   2       96.04       84.28      7.07 o
   8   8   2      206.55      204.04     10.14 o
   9   8   2        0.64        1.81      6.86 o
  10   8   2      127.19      100.92     12.81 o
  11   8   2       19.00       21.69     11.29 o
  12   8   2       20.75       32.74     13.68 o
   1   9   2       67.34       59.67      5.57 o
   2   9   2        4.16        1.35      3.93 o
   3   9   2       45.53       50.81      5.11 o
   4   9   2      551.07      492.75     11.28 o
   5   9   2       58.43       68.43      6.77 o
   6   9   2        2.75        0.68      4.58 o
   7   9   2       50.02       58.24      6.80 o
   8   9   2       17.23       17.97      6.74 o
   9   9   2       32.30       26.71      7.74 o
  10   9   2       48.79       35.77     10.69 o
  11   9   2       17.75       32.45     11.13 o
   0  10   2       23.69       16.36      7.59 o
   1  10   2       18.40       11.67      5.07 o
   2  10   2       78.13       80.04      7.09 o
   3  10   2      200.47      196.42      8.40 o
   4  10   2       25.09       44.24      5.73 o
   5  10   2      358.41      370.53     12.37 o
   6  10   2       51.13       51.32      8.32 o
   7  10   2        8.02       14.01      6.02 o
   8  10   2       30.26       35.85      7.48 o
   9  10   2       72.43       66.59      8.82 o
  10  10   2       62.92       54.28      9.86 o
   1  11   2      719.60      702.38     16.91 o
   2  11   2       12.28       15.46      5.63 o
   3  11   2        1.37        1.28      4.57 o
   4  11   2      321.91      330.33     12.07 o
   5  11   2      361.86      355.67     13.90 o
   6  11   2        5.84       13.34      7.52 o
   7  11   2       16.69       12.01      8.66 o
   8  11   2       67.69       55.40      8.03 o
   9  11   2        0.20       16.35      8.08 o
  10  11   2       19.41       22.69      9.84 o
   0  12   2        1.24       -0.96      9.53 o
   1  12   2      119.80      101.49     10.51 o
   2  12   2        7.06       13.04      5.90 o
   3  12   2        3.23        3.00      5.94 o
   4  12   2       21.67       32.47      7.75 o
   5  12   2       76.24       86.25     10.05 o
   6  12   2       20.78       22.15      8.10 o
   7  12   2      135.80      151.91     13.37 o
   8  12   2       29.83       30.89     11.38 o
   9  12   2       25.73       36.59      8.78 o
   1  13   2       81.23       63.84      8.52 o
   2  13   2       19.76       23.31      7.39 o
   3  13   2       33.26       24.56      7.72 o
   4  13   2        0.73        4.32      7.62 o
   5  13   2       37.84       27.31      9.24 o
   6  13   2       15.23       32.77     10.26 o
   7  13   2       30.97       22.18     10.52 o
   0  14   2      279.34      220.39     32.86 o
   1  14   2        0.74        2.24      7.10 o
   2  14   2       48.77       45.40      8.57 o
   3  14   2       21.53       35.85      8.46 o
   4  14   2       46.32       51.78     10.34 o
   5  14   2      134.04      147.17     15.10 o
   6  14   2        3.48        1.12     10.10 o
   1  15   2       11.93        6.35      8.25 o
   2  15   2       20.05       32.16     10.74 o
   3  15   2       14.18       23.89     10.35 o
   1   1   3    17481.36    16697.67    181.64 o
   2   1   3    41589.16    40859.53    297.99 o
   3   1   3       32.22       36.17      2.74 o
   4   1   3     4998.03     5015.90     37.82 o
   5   1   3       91.70       82.72      4.02 o
   6   1   3      370.71      392.38      7.48 o
   7   1   3     2927.09     2955.58     28.76 o
   8   1   3      955.01      948.65     19.60 o
   9   1   3       66.42       51.12      6.76 o
  10   1   3        4.80       14.13      6.28 o
  11   1   3       99.74       88.69      9.85 o
  12   1   3       43.06       81.12     10.78 o
  13   1   3       32.40       98.94     23.96 o
  14   1   3       31.24      137.82     23.25 o
   0   2   3     3464.87     3237.40     41.87 o
   1   2   3      175.04      152.03      5.91 o
   2   2   3    14864.61    14799.61    113.74 o
   3   2   3     2572.88     2712.16     22.29 o
   4   2   3      462.79      467.44      6.77 o
   5   2   3      913.30      951.97     11.38 o
   6   2   3     1326.45     1371.14     15.26 o
   7   2   3      360.78      375.63      9.08 o
   8   2   3       60.00       62.76      5.87 o
   9   2   3      200.28      198.71      9.21 o
  10   2   3       42.47       39.65      7.98 o
  11   2   3      227.71      224.34     14.02 o
  12   2   3       85.48      136.48     20.20 o
  13   2   3       51.70      101.55     14.54 o
  14   2   3        0.03       96.99     31.45 o
   1   3   3      280.49      328.94      5.10 o
   2   3   3     7334.36     7640.05     63.34 o
   3   3   3     3935.69     3999.29     30.67 o
   4   3   3      873.07      861.45      9.33 o
   5   3   3     2942.26     3076.55     24.93 o
   6   3   3      186.06      185.15      5.97 o
   7   3   3      275.43      300.76      7.87 o
   8   3   3      121.16      106.01      6.24 o
   9   3   3      217.37      241.38     11.87 o
  10   3   3      101.95      102.40     10.22 o
  11   3   3      404.99      419.44     16.81 o
  12   3   3       37.83       59.37     12.79 o
  13   3   3        5.27       54.35     21.30 o
  14   3   3        0.45      174.93     43.92 o
   0   4   3     3374.53     3567.71     40.26 o
   1   4   3       13.92       10.32      2.16 o
   2   4   3       53.55       67.59      3.90 o
   3   4   3      553.54      573.04      7.82 o
   4   4   3      131.87      118.79      4.05 o
   5   4   3     1020.73     1033.28     11.36 o
   6   4   3        0.16       -2.98      2.98 o
   7   4   3      280.82      278.62     10.46 o
   8   4   3       31.80       33.73      5.53 o
   9   4   3       13.21       14.05      7.19 o
  10   4   3       60.71       62.61     10.29 o
  11   4   3        7.97       21.02      9.88 o
  12   4   3        4.29       40.91     14.66 o
  13   4   3       48.41       82.90     14.80 o
   1   5   3      161.41      180.75      5.26 o
   2   5   3        1.44       -0.54      2.47 o
   3   5   3      118.74      146.35      5.15 o
   4   5   3      223.94      233.08      5.91 o
   5   5   3       64.40       68.28      3.90 o
   6   5   3       30.75       30.24      4.48 o
   7   5   3     1640.47     1630.67     22.10 o
   8   5   3       28.10       12.36      6.14 o
   9   5   3       10.08       14.71      7.38 o
  10   5   3        5.40        7.20      8.82 o
  11   5   3       56.34       57.74     11.26 o
  12   5   3      127.49      157.98     15.53 o
  13   5   3       13.65       45.54     12.74 o
   0   6   3      764.06      802.67     15.76 o
   1   6   3       10.85       15.46      2.78 o
   2   6   3      152.19      146.19      5.11 o
   3   6   3        6.10        0.94      2.80 o
   4   6   3      288.04      277.46      6.28 o
   5   6   3      347.15      385.00      7.07 o
   6   6   3      904.87      895.78     13.79 o
   7   6   3      325.46      338.70     11.06 o
   8   6   3      287.19      258.22     14.16 o
   9   6   3       48.68       42.00      7.10 o
  10   6   3        0.04       19.07      9.26 o
  11   6   3        6.30       11.29     10.46 o
  12   6   3       15.63       43.90     12.27 o
  13   6   3        0.13       29.35     19.79 o
   1   7   3      280.07      307.52      7.81 o
   2   7   3       24.03       18.27      3.29 o
   3   7   3       97.37      105.33      5.25 o
   4   7   3      331.34      329.02      7.71 o
   5   7   3       18.88       16.54      3.32 o
   6   7   3      111.39      112.10      6.73 o
   7   7   3        3.75        3.72      5.30 o
   8   7   3       16.34        8.76      6.42 o
   9   7   3        3.12       15.71      6.57 o
  10   7   3       18.79       21.74      9.79 o
  11   7   3        4.45       16.50     10.96 o
  12   7   3      321.27      302.17     27.56 o
   0   8   3      587.70      600.22     17.25 o
   1   8   3      897.55      942.34     12.98 o
   2   8   3      938.78      934.17     14.80 o
   3   8   3       25.79       34.85      4.43 o
   4   8   3        4.56        3.14      3.98 o
   5   8   3      177.47      175.83      6.83 o
   6   8   3       33.75       31.08      5.20 o
   7   8   3        3.76        1.56      5.23 o
   8   8   3        0.24        7.42      6.46 o
   9   8   3      165.54      164.61     10.41 o
  10   8   3        0.09        0.36      8.76 o
  11   8   3       97.83       94.04     13.01 o
  12   8   3       35.89       25.62     12.79 o
   1   9   3      148.22      153.48      7.48 o
   2   9   3      674.16      654.33     12.92 o
   3   9   3      813.56      771.06     14.10 o
   4   9   3      221.52      211.10      8.43 o
   5   9   3        4.21       12.38      5.24 o
   6   9   3        2.65        3.92      4.85 o
   7   9   3       60.34       65.18      7.34 o
   8   9   3       42.16       32.83      7.18 o
   9   9   3       71.31       65.79      8.81 o
  10   9   3      144.52      129.20     18.39 o
  11   9   3        0.01        9.07     10.37 o
   0  10   3      206.03      188.73     12.96 o
   1  10   3      178.73      180.03      8.74 o
   2  10   3        0.45        3.43      4.67 o
   3  10   3       22.88       25.50      5.58 o
   4  10   3       75.30       95.87      7.51 o
   5  10   3        3.97        2.91      6.52 o
   6  10   3        3.13        3.53      5.08 o
   7  10   3        3.78        4.19      5.72 o
   8  10   3       51.60       55.37      8.01 o
   9  10   3      138.50       95.79      9.56 o
  10  10   3      150.28      137.80     12.94 o
   1  11   3      616.77      600.91     15.85 o
   2  11   3      138.16      126.65     10.49 o
   3  11   3      237.08      229.82     10.76 o
   4  11   3     1714.66     1619.11     26.08 o
   5  11   3      161.06      171.53     11.53 o
   6  11   3      233.20      240.45     12.90 o
   7  11   3      107.39       85.67      7.81 o
   8  11   3       72.52       61.74     10.79 o
   9  11   3       14.31       23.26      8.15 o
  10  11   3        0.67       15.73      9.48 o
   0  12   3       76.60       74.46     10.67 o
   1  12   3       83.59       86.26      8.86 o
   2  12   3       23.73       18.68      6.55 o
   3  12   3      116.29      118.69      9.93 o
   4  12   3      136.64      139.87     10.91 o
   5  12   3       65.52       61.59      9.49 o
   6  12   3        2.90       16.10      8.59 o
   7  12   3      211.23      187.44     13.54 o
   8  12   3       23.80       26.10      9.91 o
   9  12   3       25.51       27.03      8.54 o
   1  13   3       26.70       30.66      7.47 o
   2  13   3      190.10      209.29     12.16 o
   3  13   3        9.66       13.84      7.27 o
   4  13   3       47.08       49.71     10.18 o
   5  13   3       58.01       31.29      9.31 o
   6  13   3       75.28       68.25     10.34 o
   7  13   3       98.03      109.08     13.89 o
   0  14   3       16.43       -1.21     13.11 o
   1  14   3        5.35       19.57      8.13 o
   2  14   3       29.82       44.19     10.81 o
   3  14   3        5.18        7.04      7.11 o
   4  14   3       51.21       59.97     10.04 o
   5  14   3      439.45      515.04     23.66 o
   6  14   3       20.27       31.68     17.47 o
   1  15   3        0.12        4.84      8.55 o
   2  15   3       15.26       20.53      9.61 o
   3  15   3      100.90      109.70     12.46 o
   0   0   4     3245.33     2750.27     78.20 o
   1   0   4     1731.50     1599.00     28.19 o
   2   0   4    15268.32    14750.52    239.10 o
   3   0   4     2758.06     2714.98     39.28 o
   4   0   4    10202.11    10041.56    127.28 o
   5   0   4      598.90      584.01     12.48 o
   6   0   4     3738.51     3668.58     43.29 o
   7   0   4       10.59       14.08      6.40 o
   8   0   4        0.73        1.55      6.84 o
   9   0   4       14.62        8.21      7.78 o
  10   0   4        0.06       10.37      8.34 o
  11   0   4       41.46       39.24      9.72 o
  12   0   4      228.20      253.41     22.88 o
  13   0   4      690.27      697.06     88.78 o
  14   0   4      419.88      410.72     59.70 o
   1   1   4     2862.25     2537.06     24.30 o
   2   1   4      596.93      541.70      7.56 o
   3   1   4     4372.53     4329.04     35.97 o
   4   1   4     2540.40     2508.63     21.02 o
   5   1   4        9.37       13.57      2.98 o
   6   1   4      370.66      356.94      7.29 o
   7   1   4      230.04      252.85      7.85 o
   8   1   4       46.27       34.65      5.94 o
   9   1   4        5.67       17.95      5.85 o
  10   1   4      140.07      153.24      9.27 o
  11   1   4       14.25       17.18      8.01 o
  12   1   4       53.49       95.54     12.57 o
  13   1   4        2.28       86.75     22.55 o
  14   1   4       13.97      120.95     38.15 o
   0   2   4     3902.20     3892.18     56.98 o
   1   2   4     7216.38     6855.02     68.38 o
   2   2   4     9954.24     9629.42     79.05 o
   3   2   4     2120.46     2315.09     20.53 o
   4   2   4        0.36        2.67      2.74 o
   5   2   4     1700.66     1700.75     17.68 o
   6   2   4       43.12       48.10      4.33 o
   7   2   4      398.00      390.72      9.19 o
   8   2   4      104.92       94.55      6.91 o
   9   2   4       78.86       76.15      7.28 o
  10   2   4        5.20       13.44      7.21 o
  11   2   4       40.44       82.23     12.00 o
  12   2   4       56.16       74.09     10.88 o
  13   2   4        8.69       64.77     20.86 o
  14   2   4        3.85       84.23     37.90 o
   1   3   4     1360.71     1408.99     16.23 o
   2   3   4      490.33      527.83      7.64 o
   3   3   4     3585.16     3852.49     32.19 o
   4   3   4        0.97        0.66      2.30 o
   5   3   4        0.62       -0.90      2.70 o
   6   3   4       63.20       54.09      4.23 o
   7   3   4        6.59       11.80      4.16 o
   8   3   4        0.75       -3.39      5.23 o
   9   3   4      528.40      495.94     15.20 o
  10   3   4        6.16       21.87      8.29 o
  11   3   4      490.80      509.54     20.59 o
  12   3   4        0.00       35.36     15.81 o
  13   3   4       38.53       52.73     14.62 o
   0   4   4     4478.64     4959.28     55.05 o
   1   4   4      153.52      151.77      3.98 o
   2   4   4      363.66      425.76      6.46 o
   3   4   4      112.59      124.53      4.58 o
   4   4   4      664.38      623.16      8.78 o
   5   4   4     1534.79     1566.60     16.48 o
   6   4   4      315.65      329.78      8.34 o
   7   4   4       60.77       61.78      5.96 o
   8   4   4       24.57       14.62      5.60 o
   9   4   4       58.62       50.99      7.63 o
  10   4   4      784.79      808.87     19.73 o
  11   4   4       32.65       42.46     10.35 o
  12   4   4      225.44      210.60     19.11 o
  13   4   4       15.92       48.85     15.26 o
   1   5   4      127.23      136.08      4.85 o
   2   5   4     1534.02     1686.41     16.57 o
   3   5   4      116.85      149.49      4.67 o
   4   5   4      126.27      145.45      5.19 o
   5   5   4     1398.17     1449.81     15.70 o
   6   5   4      521.41      505.10     10.60 o
   7   5   4      452.44      409.29     11.03 o
   8   5   4      246.21      245.67     11.72 o
   9   5   4      156.70      147.01     10.66 o
  10   5   4      242.86      257.89     14.77 o
  11   5   4       19.92       39.98     12.01 o
  12   5   4       54.72       68.02     13.07 o
  13   5   4       25.90       27.91     12.23 o
   0   6   4     1547.79     1770.31     23.57 o
   1   6   4       32.38       29.60      2.74 o
   2   6   4      219.93      249.09      6.48 o
   3   6   4      192.66      210.29      5.11 o
   4   6   4        0.15        1.08      2.77 o
   5   6   4       68.93       65.32      4.27 o
   6   6   4     2352.96     2383.32     25.99 o
   7   6   4       28.44       38.45      5.61 o
   8   6   4      167.66      122.37     12.55 o
   9   6   4      105.02       84.76      8.81 o
  10   6   4       26.59       19.42     10.07 o
  11   6   4       68.19       52.85     12.23 o
  12   6   4       14.77       32.54     12.37 o
  13   6   4       94.71       87.02     17.98 o
   1   7   4       58.92       74.24      3.68 o
   2   7   4      249.57      277.10      8.93 o
   3   7   4      527.51      521.94      9.80 o
   4   7   4      360.25      354.66      7.33 o
   5   7   4     1946.76     1919.17     20.19 o
   6   7   4      260.82      248.86     10.50 o
   7   7   4        0.17        0.49      5.19 o
   8   7   4       78.96       66.71      7.70 o
   9   7   4       38.43       23.03      6.94 o
  10   7   4      119.61      138.86     13.58 o
  11   7   4        3.85       12.51     11.00 o
  12   7   4        4.31       31.13     11.76 o
   0   8   4       70.76       73.08      5.14 o
   1   8   4      341.34      348.23      6.82 o
   2   8   4      262.36      301.76      8.93 o
   3   8   4      825.16      771.18     13.13 o
   4   8   4        0.27        4.61      3.45 o
   5   8   4       51.88       55.93      5.09 o
   6   8   4      106.55       78.76      6.43 o
   7   8   4        2.03       -5.18      5.18 o
   8   8   4      118.09      129.00      9.12 o
   9   8   4        8.11        1.82      6.85 o
  10   8   4      105.64       91.94     11.44 o
  11   8   4       78.47       87.08     12.66 o
  12   8   4       68.03       80.40     14.97 o
   1   9   4        3.03       -1.02      3.05 o
   2   9   4        2.99       11.19      4.44 o
   3   9   4       31.53       53.50      5.33 o
   4   9   4      176.08      176.27      9.70 o
   5   9   4      226.42      207.00      9.39 o
   6   9   4       16.01       20.51      5.33 o
   7   9   4       63.03       75.71      7.54 o
   8   9   4       23.00       31.09      7.31 o
   9   9   4       23.97       29.95      7.81 o
  10   9   4       17.28       17.41      9.65 o
  11   9   4       46.84       46.54     11.60 o
   0  10   4     1041.72     1007.55     22.16 o
   1  10   4       45.42       50.90      6.24 o
   2  10   4       68.06       69.38      7.02 o
   3  10   4      337.56      314.82     12.97 o
   4  10   4       64.02       74.62      8.82 o
   5  10   4       44.58       34.43      7.35 o
   6  10   4      100.70      101.31      7.69 o
   7  10   4        2.66        9.33      5.83 o
   8  10   4       13.50       16.31      7.10 o
   9  10   4      152.76      116.62      9.97 o
  10  10   4        4.99       20.01      9.63 o
   1  11   4        3.61        0.07      5.51 o
   2  11   4      128.66      111.20     10.31 o
   3  11   4       78.79       80.19      8.64 o
   4  11   4      248.24      275.83     13.20 o
   5  11   4        2.39        2.32      6.99 o
   6  11   4        1.06        7.34      7.89 o
   7  11   4       10.89       15.84      6.45 o
   8  11   4      208.10      205.10     13.47 o
   9  11   4       12.69       13.56      7.88 o
  10  11   4       30.14       64.34     36.44 o
   0  12   4      490.00      453.68     20.39 o
   1  12   4      189.42      205.86     11.40 o
   2  12   4       26.35       29.64      8.20 o
   3  12   4        6.36       14.33      6.65 o
   4  12   4      322.41      364.35     16.90 o
   5  12   4        3.36       -2.14      7.47 o
   6  12   4      204.76      216.60     16.30 o
   7  12   4        5.63       20.93      9.46 o
   8  12   4       19.54       17.59      8.74 o
   1  13   4        2.28       15.93      8.59 o
   2  13   4      100.88       99.32     10.20 o
   3  13   4        7.17       11.32      7.28 o
   4  13   4       18.08       35.02      9.01 o
   5  13   4      209.06      205.36     14.15 o
   6  13   4       33.85       44.28     10.39 o
   7  13   4        7.07        9.28      9.19 o
   0  14   4        0.95       -2.41     13.14 o
   1  14   4       72.53       78.76     10.48 o
   2  14   4        3.90        5.38      8.06 o
   3  14   4       50.72       61.09     10.34 o
   4  14   4        3.43       19.88      8.71 o
   5  14   4      148.56      165.09     13.60 o
   6  14   4        8.42        4.88     13.46 o
   1  15   4       42.34       60.35     11.29 o
   2  15   4      100.52      109.48     12.58 o
   3  15   4      136.60      137.88     18.81 o
   1   1   5       31.67       43.09      3.67 o
   2   1   5     2402.94     2190.34     21.71 o
   3   1   5     2944.86     3032.72     28.02 o
   4   1   5        0.20        0.41      2.52 o
   5   1   5        0.62        0.97      2.71 o
   6   1   5       54.09       51.59      4.11 o
   7   1   5      251.08      253.24      7.90 o
   8   1   5       24.55        9.75      5.60 o
   9   1   5      118.32      111.37      7.94 o
  10   1   5      469.02      491.72     13.68 o
  11   1   5        1.77       23.53      8.73 o
  12   1   5       73.19      120.62     12.43 o
  13   1   5      229.23      277.86     28.89 o
  14   1   5       80.63      140.08     32.30 o
   0   2   5      300.83      364.50     11.15 o
   1   2   5      125.11      150.84      4.05 o
   2   2   5      184.94      189.66      4.60 o
   3   2   5      678.40      621.15      9.28 o
   4   2   5      205.30      209.34      5.63 o
   5   2   5      183.66      162.10      5.58 o
   6   2   5     2089.71     2076.55     21.55 o
   7   2   5      181.58      176.53      6.94 o
   8   2   5       22.55       14.22      5.40 o
   9   2   5       29.21       21.75      6.40 o
  10   2   5       11.26       24.87      8.11 o
  11   2   5       27.35       48.94     10.75 o
  12   2   5       19.70       81.91     12.96 o
  13   2   5        5.23       77.80     24.12 o
  14   2   5       50.70      186.45     26.71 o
   1   3   5      245.60      212.67      7.51 o
   2   3   5      525.56      528.71      8.66 o
   3   3   5       38.08       39.88      3.28 o
   4   3   5     8327.37     8241.28     67.96 o
   5   3   5     2477.66     2525.89     23.10 o
   6   3   5      128.39      134.02      5.80 o
   7   3   5      104.78      113.79      8.56 o
   8   3   5        0.14        2.40      6.23 o
   9   3   5        2.13        2.28      7.04 o
  10   3   5      253.68      241.08     12.87 o
  11   3   5       61.23       70.96     10.64 o
  12   3   5       70.87       69.91     15.12 o
  13   3   5        2.50       21.92     12.29 o
   0   4   5      618.44      663.45     11.08 o
   1   4   5      967.49     1008.51     11.89 o
   2   4   5      165.57      168.40      5.05 o
   3   4   5      308.86      326.93      6.80 o
   4   4   5     2671.05     2667.70     23.87 o
   5   4   5       50.98       64.28      4.42 o
   6   4   5       47.81       49.41      5.42 o
   7   4   5       41.44       45.09      6.05 o
   8   4   5      136.62      114.49      8.26 o
   9   4   5       59.89       74.29      8.19 o
  10   4   5      292.76      308.20     14.27 o
  11   4   5      153.22      156.66     19.49 o
  12   4   5      406.60      401.02     24.12 o
  13   4   5        0.03       26.96     12.42 o
   1   5   5     2254.38     2382.00     21.88 o
   2   5   5        0.39        0.46      2.31 o
   3   5   5     2075.08     2198.16     20.90 o
   4   5   5       53.72       45.69      4.12 o
   5   5   5      459.51      445.17     10.72 o
   6   5   5      136.88      132.10      7.16 o
   7   5   5      794.22      769.98     15.58 o
   8   5   5      250.19      232.95     11.14 o
   9   5   5      285.49      289.36     13.09 o
  10   5   5        7.67       18.75      9.86 o
  11   5   5      864.90      829.43     24.79 o
  12   5   5        9.28       25.80     11.94 o
  13   5   5        0.09       35.97     12.43 o
   0   6   5     1934.75     2007.45     24.67 o
   1   6   5      494.03      528.52      7.78 o
   2   6   5      450.61      508.50      7.88 o
   3   6   5       88.68       83.59      4.09 o
   4   6   5      435.66      467.81      9.45 o
   5   6   5     2096.17     2051.25     22.37 o
   6   6   5      423.04      381.91     13.11 o
   7   6   5        3.60        5.64      4.98 o
   8   6   5       57.83       44.25      6.69 o
   9   6   5      102.79       90.83     10.47 o
  10   6   5      112.18       98.24     12.56 o
  11   6   5      173.49      167.36     14.80 o
  12   6   5       89.66       79.77     13.78 o
  13   6   5       45.25      129.61     28.75 o
   1   7   5        8.69        6.24      2.55 o
   2   7   5      710.51      716.35     10.86 o
   3   7   5      164.05      171.12      5.27 o
   4   7   5      204.95      190.39      6.17 o
   5   7   5     2951.27     2885.08     28.40 o
   6   7   5      190.54      195.59      7.84 o
   7   7   5       32.13       22.69      6.05 o
   8   7   5        0.54        8.60      6.32 o
   9   7   5       92.64       73.45      8.92 o
  10   7   5       18.08       20.34     10.13 o
  11   7   5       95.43       68.92     15.80 o
  12   7   5       38.16       57.52     13.16 o
   0   8   5      681.24      637.60     14.69 o
   1   8   5       99.90      100.06      5.07 o
   2   8   5        4.38       11.08      3.27 o
   3   8   5       43.04       52.90      4.46 o
   4   8   5      423.63      389.47      9.12 o
   5   8   5     1056.33      989.42     15.75 o
   6   8   5      170.27      146.34      7.68 o
   7   8   5       70.61       74.75      7.32 o
   8   8   5      121.53      107.57      8.64 o
   9   8   5        0.88       10.48      7.46 o
  10   8   5      117.94      122.11     12.34 o
  11   8   5       15.10       17.52     10.83 o
  12   8   5        1.46       10.03     11.02 o
   1   9   5      200.31      224.73      6.99 o
   2   9   5     1447.18     1467.02     18.52 o
   3   9   5       49.57       37.20      5.00 o
   4   9   5     1871.36     1752.84     24.94 o
   5   9   5        5.92        6.08      4.54 o
   6   9   5       31.35       15.98      5.18 o
   7   9   5        9.88       21.31      6.28 o
   8   9   5      185.73      168.83     10.24 o
   9   9   5       78.13       90.63      9.89 o
  10   9   5       96.12       89.41     11.44 o
  11   9   5       29.94       39.84     12.82 o
   0  10   5       89.38       86.61      8.83 o
   1  10   5      237.45      240.11     12.90 o
   2  10   5       42.55       37.14      8.76 o
   3  10   5     1674.57     1562.73     32.73 o
   4  10   5       84.96       87.28      8.66 o
   5  10   5      192.63      180.33      9.65 o
   6  10   5       59.62       46.25      6.51 o
   7  10   5      342.63      318.02     11.32 o
   8  10   5       11.60       21.53      7.45 o
   9  10   5       13.02       26.61      8.43 o
  10  10   5        0.29       10.82      9.47 o
   1  11   5      114.23      119.93      9.61 o
   2  11   5       33.20       39.95      8.13 o
   3  11   5      458.61      481.61     16.64 o
   4  11   5       32.27       26.75      6.61 o
   5  11   5       84.67       85.38      9.69 o
   6  11   5      205.19      205.44     13.10 o
   7  11   5       83.34       69.52      7.86 o
   8  11   5        6.90       19.67      7.15 o
   9  11   5       22.22       29.12      8.81 o
   0  12   5        1.77        6.37      8.82 o
   1  12   5        8.11       21.54      7.63 o
   2  12   5      309.80      301.91     15.38 o
   3  12   5      512.13      529.44     18.27 o
   4  12   5       12.18       19.11      7.90 o
   5  12   5        0.16       13.61      7.68 o
   6  12   5        1.36       -0.71      8.30 o
   7  12   5       52.80       80.59     11.29 o
   8  12   5        4.00       16.88      7.62 o
   1  13   5       24.97       22.04      9.11 o
   2  13   5        0.17        3.72      8.58 o
   3  13   5       62.63       80.46      9.42 o
   4  13   5        4.39        9.01      7.67 o
   5  13   5       76.81       61.71     10.45 o
   6  13   5      188.46      168.34     14.23 o
   7  13   5      248.32      261.68     17.12 o
   0  14   5       31.97       69.14     14.45 o
   1  14   5        8.01       -5.56      9.80 o
   2  14   5       20.36       13.18      9.04 o
   3  14   5       16.79       14.29      8.76 o
   4  14   5        0.25       11.32      8.59 o
   5  14   5      106.02       97.91     13.28 o
   1  15   5        7.00        9.06      9.66 o
   2  15   5        3.22       17.89      9.25 o
   3  15   5        1.07        6.14     14.46 o
   0   0   6     1580.83     1610.62     36.50 o
   1   0   6      547.89      575.50      9.80 o
   2   0   6     3635.69     3451.67     54.13 o
   3   0   6     4313.20     4324.96     83.64 o
   4   0   6     3102.95     3142.76     52.48 o
   5   0   6     6184.30     6300.96     85.78 o
   6   0   6       37.81       38.22      5.17 o
   7   0   6        7.17        0.49      6.05 o
   8   0   6      231.98      228.72     21.04 o
   9   0   6     1333.74     1269.51     65.28 o
  10   0   6       14.57       11.93      7.95 o
  11   0   6       45.40       42.99     14.74 o
  12   0   6        0.55       74.87     31.03 o
  13   0   6       87.19      178.73     43.96 o
  14   0   6       70.00      159.68     41.36 o
   1   1   6        0.56       -1.90      1.90 o
   2   1   6     3867.85     3731.25     31.51 o
   3   1   6     3327.17     3205.85     29.53 o
   4   1   6     1976.49     2058.30     19.61 o
   5   1   6       33.79       39.32      3.81 o
   6   1   6       19.83       15.13      3.92 o
   7   1   6       25.46       15.23      5.07 o
   8   1   6        5.40        3.15      5.06 o
   9   1   6       70.32       92.71      7.44 o
  10   1   6       42.73       52.66      7.42 o
  11   1   6       58.36       81.78     12.68 o
  12   1   6      338.57      403.74     32.10 o
  13   1   6       39.40       96.51     17.16 o
  14   1   6        1.37      145.24     33.33 o
   0   2   6     2619.37     2744.55     42.48 o
   1   2   6       33.08       37.58      2.77 o
   2   2   6     5335.44     5080.57     43.76 o
   3   2   6      882.05      763.56     11.57 o
   4   2   6     1992.90     1903.78     20.37 o
   5   2   6     2542.90     2510.86     24.96 o
   6   2   6       49.66       67.29      4.86 o
   7   2   6        1.56        4.43      4.16 o
   8   2   6      216.81      222.82     10.60 o
   9   2   6       41.08       42.18     10.14 o
  10   2   6      388.54      410.41     19.83 o
  11   2   6        1.23       13.43      9.22 o
  12   2   6      128.11      139.27     14.69 o
  13   2   6       25.76       34.43     13.27 o
   1   3   6     2542.02     2599.40     27.97 o
   2   3   6     1259.08     1349.55     14.76 o
   3   3   6     1162.34     1213.04     15.11 o
   4   3   6     6984.07     7150.84     59.91 o
   5   3   6      264.60      275.05      7.38 o
   6   3   6       24.65       23.16      4.10 o
   7   3   6       42.46       40.47      5.30 o
   8   3   6       71.24       77.42      8.10 o
   9   3   6       77.22       83.73      9.96 o
  10   3   6        2.40       29.20      8.10 o
  11   3   6        0.96       20.97      9.69 o
  12   3   6       23.08       27.08     10.92 o
  13   3   6       51.70       86.43     16.92 o
   0   4   6      689.40      696.55     11.80 o
   1   4   6      225.71      227.23      5.79 o
   2   4   6       38.70       37.92      4.72 o
   3   4   6      519.72      491.18      8.76 o
   4   4   6     5098.36     5413.42     45.16 o
   5   4   6       85.19       83.27      5.39 o
   6   4   6        3.11       -2.18      4.36 o
   7   4   6      731.67      735.59     14.44 o
   8   4   6        5.71       12.67      6.15 o
   9   4   6       29.72       41.42      8.30 o
  10   4   6       13.22       18.56      9.75 o
  11   4   6       26.38       41.39     10.15 o
  12   4   6      121.61      128.83     14.77 o
  13   4   6       68.00       89.12     14.52 o
   1   5   6       82.56       75.26      3.65 o
   2   5   6       34.65       47.62      3.36 o
   3   5   6       58.15       70.34      4.30 o
   4   5   6     1480.96     1500.39     18.94 o
   5   5   6       18.61       15.41      4.31 o
   6   5   6       31.28       27.09      5.40 o
   7   5   6      906.08      876.47     15.93 o
   8   5   6       52.87       47.22      7.33 o
   9   5   6       56.85       63.82      8.77 o
  10   5   6      171.75      179.86     15.35 o
  11   5   6       61.34       81.57     13.15 o
  12   5   6        9.76       26.80     11.47 o
  13   5   6       42.48       62.61     14.15 o
   0   6   6       50.18       56.08      4.70 o
   1   6   6      559.43      539.37      9.67 o
   2   6   6       20.69       20.81      2.93 o
   3   6   6      299.85      324.87      6.90 o
   4   6   6      227.48      223.41      8.00 o
   5   6   6      868.97      849.24     12.84 o
   6   6   6      959.79      933.68     15.74 o
   7   6   6      110.57      112.35      7.98 o
   8   6   6        8.13        1.82      5.78 o
   9   6   6        5.26       11.99      8.03 o
  10   6   6       53.70       58.89     11.63 o
  11   6   6      257.18      268.10     19.94 o
  12   6   6       20.58       38.79     12.28 o
   1   7   6     1005.73     1006.18     15.16 o
   2   7   6        3.60        4.00      3.01 o
   3   7   6        9.15        5.26      3.01 o
   4   7   6       51.68       59.28      4.98 o
   5   7   6      922.10      919.49     14.43 o
   6   7   6      688.88      669.15     12.98 o
   7   7   6      172.84      177.80      9.65 o
   8   7   6      284.74      275.94     12.12 o
   9   7   6      340.24      314.80     17.02 o
  10   7   6      120.22      148.79     13.94 o
  11   7   6        6.00       22.87     10.91 o
  12   7   6      121.22      112.62     14.88 o
   0   8   6       82.34       91.09      6.90 o
   1   8   6        6.69        9.08      3.43 o
   2   8   6     1186.57     1154.94     16.09 o
   3   8   6       50.76       50.24      4.65 o
   4   8   6        1.94        3.22      4.06 o
   5   8   6       77.29       74.33      6.16 o
   6   8   6      530.13      476.96     11.81 o
   7   8   6        0.19        1.14      5.57 o
   8   8   6       32.26       32.96      7.50 o
   9   8   6      125.24      108.33     10.47 o
  10   8   6       84.83       77.06     11.28 o
  11   8   6       34.98       32.32     11.37 o
   1   9   6      100.52      100.61      6.41 o
   2   9   6     1193.73     1180.98     18.47 o
   3   9   6       13.32       22.02      4.33 o
   4   9   6      186.61      192.53      7.50 o
   5   9   6       10.12       10.55      5.01 o
   6   9   6       35.74       30.09      5.84 o
   7   9   6       23.28       22.02      6.40 o
   8   9   6      232.76      227.36     11.80 o
   9   9   6       22.27       32.24      8.48 o
  10   9   6       22.95       25.20     10.42 o
  11   9   6       17.86       27.88     11.58 o
   0  10   6        5.69        3.28      6.84 o
   1  10   6       94.74       93.19      6.96 o
   2  10   6      832.29      809.34     16.42 o
   3  10   6      257.04      272.75     15.56 o
   4  10   6       38.20       33.44      5.41 o
   5  10   6       76.03       65.54      6.73 o
   6  10   6       18.57       15.45      5.88 o
   7  10   6        0.19       10.74      6.33 o
   8  10   6        0.35        8.86      7.63 o
   9  10   6      100.92       79.65     10.04 o
  10  10   6       50.89       45.79     10.43 o
   1  11   6      111.00      100.12      9.02 o
   2  11   6      364.58      380.31     16.59 o
   3  11   6      124.41      127.71      8.90 o
   4  11   6      171.36      170.79     11.99 o
   5  11   6        6.48       12.10      5.59 o
   6  11   6        0.95        6.22      5.94 o
   7  11   6       61.95       49.69      7.93 o
   8  11   6        2.53       19.68      7.74 o
   9  11   6       16.99       26.93      8.91 o
   0  12   6      214.62      207.88     19.47 o
   1  12   6        2.08        1.92      6.65 o
   2  12   6       23.86       23.26      6.96 o
   3  12   6      527.25      537.89     18.49 o
   4  12   6      125.06      137.03     11.78 o
   5  12   6       97.30       83.44     10.53 o
   6  12   6       51.64       48.48      9.97 o
   7  12   6        2.69       14.27      7.03 o
   8  12   6       76.67       64.10      9.33 o
   1  13   6       34.59       40.45      8.95 o
   2  13   6      162.76      151.61     13.89 o
   3  13   6        8.85       22.88      8.55 o
   4  13   6        9.35       30.56      9.13 o
   5  13   6        8.81       27.33     10.20 o
   6  13   6      187.63      183.69     16.00 o
   7  13   6       28.58       20.28     11.11 o
   0  14   6       52.80       68.11     14.90 o
   1  14   6        0.15       -1.95      7.99 o
   2  14   6        8.83       18.30     10.88 o
   3  14   6        1.58       13.46      8.97 o
   4  14   6      272.29      319.11     18.83 o
   5  14   6       11.72       23.74      9.97 o
   1  15   6       54.74       80.64     12.45 o
   2  15   6        0.78        3.41      8.90 o
   1   1   7     1487.77     1356.57     13.05 o
   2   1   7     3455.31     3434.23     33.17 o
   3   1   7        8.00        6.32      2.74 o
   4   1   7     2504.57     2478.76     26.20 o
   5   1   7      205.69      230.42      6.45 o
   6   1   7      417.24      434.01      8.88 o
   7   1   7       41.84       43.80      5.64 o
   8   1   7      186.35      190.80      8.67 o
   9   1   7      528.67      474.99     12.73 o
  10   1   7      120.07      104.58     10.56 o
  11   1   7        2.66       22.43      8.86 o
  12   1   7        8.49       60.08     16.10 o
  13   1   7       73.52       76.74     21.79 o
   0   2   7      436.63      411.28     10.06 o
   1   2   7     4802.45     4831.97     41.66 o
   2   2   7     1832.47     1923.57     20.08 o
   3   2   7     1536.06     1541.34     16.82 o
   4   2   7       29.24       19.65      3.45 o
   5   2   7       44.97       43.91      4.43 o
   6   2   7      467.75      447.63      9.03 o
   7   2   7     1394.41     1319.78     16.96 o
   8   2   7      174.96      180.29      8.46 o
   9   2   7      100.86      122.51     14.38 o
  10   2   7        0.10       18.51     10.35 o
  11   2   7       16.94       35.55     10.39 o
  12   2   7        4.39       40.65     14.76 o
  13   2   7       16.10       57.13     12.77 o
   1   3   7      873.77      878.29     11.65 o
   2   3   7       43.35       39.17      3.04 o
   3   3   7       16.59       26.89      3.04 o
   4   3   7      265.50      281.95      6.24 o
   5   3   7       21.76       25.21      4.17 o
   6   3   7      151.11      150.36      6.69 o
   7   3   7      493.63      475.64     11.76 o
   8   3   7       50.31       44.32      7.47 o
   9   3   7      511.81      492.07     15.40 o
  10   3   7      198.21      202.68     13.18 o
  11   3   7      109.20      116.60     12.30 o
  12   3   7       98.06      133.96     14.93 o
  13   3   7       46.33       52.28     13.85 o
   0   4   7     1268.42     1240.96     19.90 o
   1   4   7     6355.81     6709.30     62.61 o
   2   4   7      189.80      213.03      6.50 o
   3   4   7        9.38        3.77      2.97 o
   4   4   7     1678.54     1833.22     20.64 o
   5   4   7      363.54      360.57     11.87 o
   6   4   7      282.81      302.84      9.55 o
   7   4   7      135.88      125.54      7.90 o
   8   4   7      115.01      104.62      9.07 o
   9   4   7      349.86      344.70     19.17 o
  10   4   7      104.25      111.91     11.66 o
  11   4   7        1.34       29.75     10.00 o
  12   4   7       29.91       36.70     13.72 o
  13   4   7       97.90      111.43     15.91 o
   1   5   7       48.85       41.43      3.30 o
   2   5   7      751.39      769.74     12.46 o
   3   5   7       69.77       66.38      5.06 o
   4   5   7      405.15      431.05      9.80 o
   5   5   7       99.73       98.24      6.51 o
   6   5   7      322.42      299.87     10.28 o
   7   5   7     1328.49     1256.79     20.74 o
   8   5   7        0.57        7.61      6.37 o
   9   5   7        8.59       15.44      8.23 o
  10   5   7      156.93      145.29     12.51 o
  11   5   7        1.44       25.38     10.85 o
  12   5   7       50.73       51.44     13.16 o
  13   5   7       24.18       35.22     16.81 o
   0   6   7       21.16       11.40      3.74 o
   1   6   7       39.31       38.99      3.37 o
   2   6   7       66.09       74.90      4.23 o
   3   6   7      137.58      150.70      5.51 o
   4   6   7        0.01        3.48      3.98 o
   5   6   7      365.52      353.12     14.02 o
   6   6   7       23.40       17.86      5.32 o
   7   6   7        3.08       13.17      5.84 o
   8   6   7       96.14      104.59      8.84 o
   9   6   7        9.04        9.47      8.26 o
  10   6   7      290.27      301.32     17.27 o
  11   6   7       49.03       42.33     12.11 o
  12   6   7       29.15       53.65     13.79 o
   1   7   7       16.31       16.30      3.44 o
   2   7   7       15.78       13.19      3.85 o
   3   7   7      234.83      246.11      7.86 o
   4   7   7      178.41      181.13      8.20 o
   5   7   7      121.62      106.20      6.76 o
   6   7   7      204.66      206.73      8.97 o
   7   7   7       55.98       57.07      7.27 o
   8   7   7      157.48      167.60     10.56 o
   9   7   7       25.37       19.88      8.96 o
  10   7   7        1.69       13.22      9.41 o
  11   7   7        0.02       18.27     11.17 o
  12   7   7        3.71       19.43     14.70 o
   0   8   7       91.96      100.06      9.99 o
   1   8   7      399.50      390.47     10.60 o
   2   8   7     1122.54     1101.82     20.45 o
   3   8   7     1329.69     1258.06     19.55 o
   4   8   7       18.31        9.62      4.64 o
   5   8   7       23.55       13.74      5.40 o
   6   8   7       23.26       28.89      6.46 o
   7   8   7       97.21       86.78      8.10 o
   8   8   7        1.07        5.13      6.96 o
   9   8   7        5.80        4.32      7.67 o
  10   8   7        0.86        5.08      9.13 o
  11   8   7       17.32       27.20     11.50 o
   1   9   7      160.30      175.91     12.02 o
   2   9   7      414.94      416.06     12.37 o
   3   9   7     2337.00     2325.28     31.31 o
   4   9   7      108.46      101.94      6.65 o
   5   9   7      808.99      744.18     16.28 o
   6   9   7       54.43       48.48      6.98 o
   7   9   7        0.41        7.13      6.28 o
   8   9   7        0.00        4.71      7.10 o
   9   9   7       23.98       25.52      8.52 o
  10   9   7       24.37       19.51     10.21 o
  11   9   7       27.48       45.71     11.71 o
   0  10   7     1350.70     1345.47     32.76 o
   1  10   7      234.92      250.83     10.26 o
   2  10   7      350.05      372.07     12.76 o
   3  10   7      628.94      591.12     13.61 o
   4  10   7        4.26        2.68      5.07 o
   5  10   7       90.58       76.07      7.72 o
   6  10   7       15.03       19.88      6.40 o
   7  10   7      138.28      134.04      9.82 o
   8  10   7       77.33       55.45      9.07 o
   9  10   7       21.11       17.44      9.12 o
  10  10   7       71.58       88.17     12.40 o
   1  11   7       14.55       28.56      6.57 o
   2  11   7      137.09      135.26     10.34 o
   3  11   7      112.14      113.72     10.49 o
   4  11   7       15.32       19.61      7.19 o
   5  11   7       70.47       63.13      7.62 o
   6  11   7       65.33       53.08      7.62 o
   7  11   7        0.16       19.57      7.01 o
   8  11   7       83.10       57.83      9.44 o
   9  11   7      176.90      182.20     19.68 o
   0  12   7       11.81       20.24      9.83 o
   1  12   7      128.68      136.85     10.84 o
   2  12   7        0.07       -0.62      6.85 o
   3  12   7       18.90       18.81      7.45 o
   4  12   7        2.42        3.44      9.11 o
   5  12   7        0.02        5.33      8.73 o
   6  12   7       16.24       30.23      8.12 o
   7  12   7       74.89       77.37      9.10 o
   8  12   7       45.83       45.26      9.49 o
   1  13   7       32.54       34.17      7.92 o
   2  13   7       13.35        9.29     10.11 o
   3  13   7       94.55      117.09     12.60 o
   4  13   7       15.51       18.70      9.74 o
   5  13   7       69.42       77.58     12.80 o
   6  13   7       26.04       33.38     10.97 o
   7  13   7      163.98      151.02     15.17 o
   0  14   7        0.34        9.03     11.74 o
   1  14   7        1.48       -0.21      8.50 o
   2  14   7       27.80       34.47     12.08 o
   3  14   7        3.69        8.89      8.81 o
   4  14   7       87.04       86.66     11.79 o
   5  14   7      187.84      156.42     17.98 o
   1  15   7      236.74      242.96     16.53 o
   2  15   7       97.49       83.91     16.54 o
   0   0   8     4703.77     4484.16     68.51 o
   1   0   8      822.85      835.50     12.52 o
   2   0   8     1284.08     1130.20     16.85 o
   3   0   8       92.78       92.16      6.75 o
   4   0   8       95.94       63.65     12.18 o
   5   0   8       17.90        9.45      4.26 o
   6   0   8      569.69      494.07     22.90 o
   7   0   8      148.85      124.90     18.50 o
   8   0   8      286.67      318.92     21.23 o
   9   0   8       80.10       43.87     16.08 o
  10   0   8       75.48       43.18     17.03 o
  11   0   8       56.86       56.16     26.91 o
  12   0   8      140.53      160.42     36.51 o
  13   0   8       51.47       74.81     26.51 o
   1   1   8      980.31      980.86     19.99 o
   2   1   8      451.71      424.21      6.88 o
   3   1   8        3.61        1.68      2.75 o
   4   1   8        2.82        1.03      3.00 o
   5   1   8      103.10      105.39      5.41 o
   6   1   8        2.25        2.43      3.60 o
   7   1   8        3.83        0.42      4.58 o
   8   1   8       47.04       44.51      6.26 o
   9   1   8        2.39        8.37      6.36 o
  10   1   8       16.58       39.23      8.36 o
  11   1   8      335.55      349.82     28.35 o
  12   1   8       18.61       23.87     10.97 o
  13   1   8        3.15       42.78     24.72 o
   0   2   8     3208.14     2871.39     40.32 o
   1   2   8       47.84       39.30      2.99 o
   2   2   8      823.94      907.23     11.93 o
   3   2   8     1228.09     1336.27     15.41 o
   4   2   8      792.45      763.45     11.89 o
   5   2   8      351.90      364.62      8.48 o
   6   2   8      374.62      368.47      9.09 o
   7   2   8      422.36      407.90     10.01 o
   8   2   8      399.77      396.01     11.42 o
   9   2   8       47.81       53.81      9.41 o
  10   2   8       50.04       45.79      9.79 o
  11   2   8       81.38       95.06     11.92 o
  12   2   8       21.68       31.47     11.37 o
  13   2   8       82.93       80.20     14.02 o
   1   3   8     1369.02     1470.91     18.18 o
   2   3   8      142.43      130.43      5.84 o
   3   3   8        2.80       -0.53      2.71 o
   4   3   8      452.50      441.03      8.26 o
   5   3   8     3778.63     3635.04     38.26 o
   6   3   8      526.48      514.82     10.83 o
   7   3   8       76.79       74.46      7.04 o
   8   3   8      504.47      463.23     15.04 o
   9   3   8      628.14      608.26     18.31 o
  10   3   8      203.57      196.73     13.35 o
  11   3   8       72.99       78.47     11.76 o
  12   3   8       55.69       70.18     12.32 o
  13   3   8        5.06       12.55     13.34 o
   0   4   8      766.07      726.04     17.32 o
   1   4   8      692.08      746.40     12.66 o
   2   4   8      633.40      688.50     11.40 o
   3   4   8       31.45       46.09      4.05 o
   4   4   8      258.03      288.57      8.24 o
   5   4   8       33.60       21.71      4.73 o
   6   4   8       36.41       29.31      8.02 o
   7   4   8      228.13      235.50     10.23 o
   8   4   8        0.35        6.88      6.90 o
   9   4   8       98.22       96.44     10.51 o
  10   4   8       26.54       33.43      9.78 o
  11   4   8      126.70      141.31     13.32 o
  12   4   8       11.25       45.65     12.50 o
  13   4   8        0.26       53.35     17.14 o
   1   5   8      116.79      100.11      4.87 o
   2   5   8      220.54      218.78      7.29 o
   3   5   8        0.52       -2.68      3.35 o
   4   5   8      476.39      485.95     12.38 o
   5   5   8       32.59       33.74      5.46 o
   6   5   8     1835.76     1719.05     29.99 o
   7   5   8       51.50       55.39      7.10 o
   8   5   8       93.78       97.93      8.63 o
   9   5   8      625.49      617.41     18.49 o
  10   5   8       94.74      102.26     11.54 o
  11   5   8       41.65       47.83     11.95 o
  12   5   8       34.15       44.72     13.30 o
  13   5   8        0.44       94.76     30.58 o
   0   6   8      474.48      431.38     10.49 o
   1   6   8      120.04      114.69      4.83 o
   2   6   8       23.52       21.03      4.09 o
   3   6   8      145.46      145.73      6.62 o
   4   6   8      215.96      225.90      8.89 o
   5   6   8      129.89      125.72      7.82 o
   6   6   8      489.90      468.64     12.38 o
   7   6   8      274.26      275.20     11.23 o
   8   6   8        0.76        7.06      6.85 o
   9   6   8      119.23      105.97     12.15 o
  10   6   8      169.71      137.30     13.77 o
  11   6   8       93.08       91.86     14.40 o
  12   6   8      320.54      351.11     24.94 o
   1   7   8      172.20      152.02      7.70 o
   2   7   8      354.12      331.67     11.12 o
   3   7   8       73.07       56.81      5.89 o
   4   7   8     1157.74     1128.28     18.81 o
   5   7   8       21.45       14.12      5.42 o
   6   7   8      307.44      351.71     13.40 o
   7   7   8       18.35        6.84      6.07 o
   8   7   8      610.56      535.97     16.59 o
   9   7   8      554.71      574.94     30.99 o
  10   7   8      133.37      115.86     12.52 o
  11   7   8      101.39      113.72     14.27 o
  12   7   8        2.14       21.00     11.95 o
   0   8   8     5556.23     5464.55     90.08 o
   1   8   8     2327.90     2299.63     31.34 o
   2   8   8      115.92      103.84      7.90 o
   3   8   8     2776.51     2708.60     34.11 o
   4   8   8       41.32       32.69      5.66 o
   5   8   8       52.21       38.55      6.42 o
   6   8   8       43.17       40.35      6.73 o
   7   8   8        4.99        4.59      7.17 o
   8   8   8      141.14      129.06     10.27 o
   9   8   8       32.46       38.20      8.96 o
  10   8   8        6.50        6.94      9.75 o
  11   8   8       37.81       60.25     13.10 o
   1   9   8      442.06      449.20     12.58 o
   2   9   8      491.57      472.82     15.48 o
   3   9   8      496.52      475.29     12.86 o
   4   9   8       49.24       41.87      5.86 o
   5   9   8       36.67       29.23      6.88 o
   6   9   8       45.25       50.33      7.73 o
   7   9   8       29.97       45.75      9.54 o
   8   9   8      145.23      162.60     14.92 o
   9   9   8        0.07       11.06      8.24 o
  10   9   8        1.21       11.78     12.94 o
  11   9   8        2.22       12.55     12.44 o
   0  10   8     1168.92     1169.19     30.60 o
   1  10   8      981.04      961.29     17.86 o
   2  10   8      197.62      192.36      9.85 o
   3  10   8      444.23      434.24     12.43 o
   4  10   8       52.11       44.47      7.15 o
   5  10   8       84.26       78.39      8.01 o
   6  10   8      178.41      149.35      9.65 o
   7  10   8       20.99       24.94      7.46 o
   8  10   8      147.98      143.72     11.46 o
   9  10   8       43.26       28.36      9.45 o
  10  10   8        2.57       18.64     10.41 o
   1  11   8      256.39      288.17     13.60 o
   2  11   8      148.37      142.07      9.85 o
   3  11   8       19.54       26.07      7.89 o
   4  11   8      511.83      482.03     17.25 o
   5  11   8       87.62       79.99      8.41 o
   6  11   8       68.58       68.07      8.08 o
   7  11   8        0.15       10.56      7.04 o
   8  11   8       34.64       33.56      8.79 o
   9  11   8       89.39       89.68     11.05 o
   0  12   8       50.77       51.04     11.14 o
   1  12   8      124.54      127.77      9.60 o
   2  12   8        6.17        1.02      7.26 o
   3  12   8       79.47       69.22      8.93 o
   4  12   8      171.68      154.91     13.08 o
   5  12   8        2.85        8.36      7.76 o
   6  12   8      166.94      139.05     10.55 o
   7  12   8        0.47        7.30      7.35 o
   8  12   8       20.82       18.91      8.53 o
   1  13   8       12.11       12.60      8.03 o
   2  13   8       46.66       49.59      9.30 o
   3  13   8        0.02       -1.87      7.06 o
   4  13   8        1.92       13.76      7.79 o
   5  13   8        4.91        9.97      8.35 o
   6  13   8        0.18       -0.85      8.10 o
   0  14   8       60.99       89.81     17.93 o
   1  14   8       76.45      105.37     12.86 o
   2  14   8        5.62       12.27      8.96 o
   3  14   8        0.39       10.35     10.48 o
   4  14   8       18.41       10.85      8.75 o
   5  14   8       42.29       29.44     16.36 o
   1   1   9      267.49      313.50      8.35 o
   2   1   9      145.03      186.62      5.02 o
   3   1   9      803.75      791.94     10.91 o
   4   1   9      312.04      308.56      8.44 o
   5   1   9      191.66      206.45      9.27 o
   6   1   9      674.05      646.77     13.33 o
   7   1   9      324.82      315.90     10.42 o
   8   1   9       40.46       34.34      6.15 o
   9   1   9       32.92       23.95      6.52 o
  10   1   9      145.61      146.77     15.61 o
  11   1   9      343.82      329.85     19.38 o
  12   1   9        5.50       35.24     13.44 o
  13   1   9        0.11       41.39     18.41 o
   0   2   9     3292.20     3250.69     45.49 o
   1   2   9       65.33       62.05      3.66 o
   2   2   9     2739.77     2792.21     26.85 o
   3   2   9      389.43      416.14      7.98 o
   4   2   9     1282.22     1237.99     15.29 o
   5   2   9       40.66       42.47      4.74 o
   6   2   9      341.43      339.40     10.23 o
   7   2   9        7.69       10.39      5.28 o
   8   2   9       15.76       18.21      6.60 o
   9   2   9        8.22       16.08      8.10 o
  10   2   9       18.09       22.92      9.38 o
  11   2   9       15.76       27.11     10.11 o
  12   2   9        1.11       23.15     11.25 o
  13   2   9       28.61       62.37     14.39 o
   1   3   9       46.62       45.90      3.73 o
   2   3   9      798.33      848.82     10.95 o
   3   3   9      428.15      406.67      7.86 o
   4   3   9        1.39        5.42      3.21 o
   5   3   9      772.84      756.40     11.96 o
   6   3   9      105.59      109.96      7.74 o
   7   3   9      571.44      557.74     13.59 o
   8   3   9       94.20       84.62      9.25 o
   9   3   9        1.74       15.89      8.10 o
  10   3   9      348.81      341.10     16.17 o
  11   3   9       14.41       22.60     10.07 o
  12   3   9      120.89      135.72     16.05 o
  13   3   9       27.65       72.53     16.14 o
   0   4   9     7632.63     7778.62    113.99 o
   1   4   9     1004.44     1104.06     18.29 o
   2   4   9      281.22      315.37      8.01 o
   3   4   9      263.56      290.16      7.43 o
   4   4   9      858.62      847.85     15.31 o
   5   4   9       46.56       38.18      5.40 o
   6   4   9     1071.83     1001.22     21.18 o
   7   4   9      441.61      397.63     12.56 o
   8   4   9      142.52      148.27     13.88 o
   9   4   9      275.66      249.26     19.07 o
  10   4   9        3.84        6.12      8.89 o
  11   4   9       45.01       56.91     11.13 o
  12   4   9        5.47       22.19     12.20 o
  13   4   9       11.77       36.89     19.67 o
   1   5   9      407.18      432.38      8.54 o
   2   5   9      687.35      727.54     12.37 o
   3   5   9      189.56      164.73      9.70 o
   4   5   9        4.91        0.48      4.14 o
   5   5   9      319.35      298.36     10.41 o
   6   5   9      414.82      411.08     14.06 o
   7   5   9       26.52       34.47      6.69 o
   8   5   9      364.27      352.76     13.96 o
   9   5   9      776.45      760.19     24.63 o
  10   5   9       59.56       45.81     10.51 o
  11   5   9       50.27       51.18     12.27 o
  12   5   9       22.11       50.45     14.87 o
   0   6   9      178.15      189.39     10.49 o
   1   6   9       56.27       64.74      5.15 o
   2   6   9        2.40        6.03      4.34 o
   3   6   9     1529.24     1491.39     28.39 o
   4   6   9      400.24      362.18     10.73 o
   5   6   9       39.39       31.85      5.91 o
   6   6   9       62.34       54.31      7.04 o
   7   6   9      114.32       97.11     10.19 o
   8   6   9      230.33      216.63     11.34 o
   9   6   9       99.69       65.63     10.08 o
  10   6   9      197.52      196.03     20.09 o
  11   6   9      319.18      336.42     19.32 o
  12   6   9       18.38       53.82     13.12 o
   1   7   9       15.98       12.67      4.94 o
   2   7   9        3.94        3.44      5.06 o
   3   7   9      755.86      721.60     15.74 o
   4   7   9      253.27      267.32     10.01 o
   5   7   9      305.44      288.51     10.95 o
   6   7   9       33.64       27.17      6.54 o
   7   7   9      109.05      120.28      9.33 o
   8   7   9       31.23       41.16      8.39 o
   9   7   9      566.08      623.31     33.61 o
  10   7   9       32.41       34.09     10.21 o
  11   7   9        0.20       22.01     11.23 o
  12   7   9        3.53       21.95     12.14 o
   0   8   9     5391.24     5312.57    101.21 o
   1   8   9      100.03      102.34      7.61 o
   2   8   9      145.44      140.92      8.53 o
   3   8   9      556.60      514.03     12.56 o
   4   8   9        5.33        2.78      5.07 o
   5   8   9       18.21       21.42      6.12 o
   6   8   9       66.36       69.98      7.82 o
   7   8   9      180.89      161.68     13.08 o
   8   8   9      128.78       94.25     10.05 o
   9   8   9       26.62       45.82     11.23 o
  10   8   9       58.23       69.69     12.23 o
  11   8   9      112.72      102.12     17.10 o
   1   9   9      487.36      477.21     15.96 o
   2   9   9       45.40       40.66      7.30 o
   3   9   9      405.18      373.14     12.98 o
   4   9   9        2.26        3.95      5.14 o
   5   9   9       23.75       21.36      6.23 o
   6   9   9        9.16       14.31      6.96 o
   7   9   9       73.48       53.77      8.08 o
   8   9   9      359.49      360.54     17.97 o
   9   9   9       13.30       19.47      9.34 o
  10   9   9       50.40       34.64     12.77 o
   0  10   9      773.79      795.60     29.18 o
   1  10   9     1298.73     1310.99     26.96 o
   2  10   9        0.49        8.27      6.55 o
   3  10   9        0.02       -3.53      6.10 o
   4  10   9       51.91       53.02      7.93 o
   5  10   9        6.71        6.88      6.17 o
   6  10   9      237.02      230.36     11.42 o
   7  10   9       13.97       13.86      7.15 o
   8  10   9       99.71       91.35     10.25 o
   9  10   9        9.62       26.06      9.02 o
  10  10   9       25.68       42.25     12.12 o
   1  11   9        7.49       16.65      6.82 o
   2  11   9       73.91       75.75      8.61 o
   3  11   9        6.77       13.30      7.05 o
   4  11   9        7.40       24.26      8.91 o
   5  11   9       18.33       14.09      7.75 o
   6  11   9       59.52       62.34      8.25 o
   7  11   9        7.37        7.35      7.38 o
   8  11   9        5.60       21.12      8.26 o
   9  11   9      333.97      355.66     20.23 o
   0  12   9       40.32       30.73     10.82 o
   1  12   9       81.28       91.58      9.27 o
   2  12   9       12.60       19.30      7.82 o
   3  12   9       52.49       66.59      9.07 o
   4  12   9       45.96       41.52      9.59 o
   5  12   9       79.75       74.80     10.64 o
   6  12   9      155.21      152.88     13.71 o
   7  12   9        2.67        9.83      7.31 o
   8  12   9        2.66       11.53      8.76 o
   1  13   9      116.48      128.39     14.37 o
   2  13   9        3.46       12.51      8.08 o
   3  13   9       17.39       25.60      9.01 o
   4  13   9        8.04        5.82      8.23 o
   5  13   9        5.12        6.23      8.41 o
   6  13   9      167.39      168.40     13.56 o
   0  14   9       54.94       46.15     14.65 o
   1  14   9        0.00        8.86      9.69 o
   2  14   9        8.46       19.94      8.88 o
   3  14   9       35.64       33.34      9.54 o
   4  14   9        0.06       22.53      9.49 o
   0   0  10     1778.44     1841.80     32.89 o
   1   0  10      641.88      641.90     12.04 o
   2   0  10      147.01      145.55      7.02 o
   3   0  10       56.56       69.19      5.56 o
   4   0  10        1.27        6.50      5.97 o
   5   0  10     1010.71      919.25     24.34 o
   6   0  10      703.82      640.53     26.65 o
   7   0  10      353.91      338.40     18.56 o
   8   0  10      379.48      371.18     24.06 o
   9   0  10      361.51      318.09     21.16 o
  10   0  10       31.79       29.30     10.77 o
  11   0  10        2.78        9.52     20.52 o
  12   0  10       53.28       56.87     28.40 o
  13   0  10       66.84       78.10     68.40 o
   1   1  10     5980.23     5987.09     57.97 o
   2   1  10     1040.57      999.14     13.02 o
   3   1  10        9.76       18.49      3.10 o
   4   1  10      216.29      204.78      6.60 o
   5   1  10        3.70       13.65      4.43 o
   6   1  10       69.40       64.17      6.16 o
   7   1  10      217.96      228.67      9.89 o
   8   1  10      179.84      194.86     10.52 o
   9   1  10      153.21      149.60     10.87 o
  10   1  10       31.54       21.06      9.24 o
  11   1  10      232.22      202.00     16.69 o
  12   1  10       27.49       37.35     16.98 o
  13   1  10       21.20       60.25     18.95 o
   0   2  10       89.75      100.08      6.68 o
   1   2  10     1244.57     1209.07     14.77 o
   2   2  10      144.27      174.14      5.22 o
   3   2  10       23.59       20.67      4.09 o
   4   2  10      473.51      439.66      8.69 o
   5   2  10        7.65        8.40      3.85 o
   6   2  10      398.48      405.04     10.59 o
   7   2  10     2082.25     2022.02     36.14 o
   8   2  10      362.66      318.62     17.65 o
   9   2  10        4.23        6.43      7.84 o
  10   2  10       34.65       44.98     10.25 o
  11   2  10      148.54      151.73     13.66 o
  12   2  10       45.48       44.57     12.06 o
  13   2  10       48.93       77.92     28.26 o
   1   3  10      971.03      984.22     15.16 o
   2   3  10     3737.15     3888.57     36.12 o
   3   3  10      581.64      580.32     10.17 o
   4   3  10        2.03        4.13      3.50 o
   5   3  10      646.78      593.29     11.28 o
   6   3  10      158.06      154.69      9.46 o
   7   3  10      584.29      559.03     15.60 o
   8   3  10      197.45      258.50     14.10 o
   9   3  10        2.36        2.03      7.84 o
  10   3  10        0.07       10.37      9.10 o
  11   3  10       27.03       30.83     10.72 o
  12   3  10        5.41       21.10     11.81 o
  13   3  10       72.95       88.16     14.17 o
   0   4  10     1194.61     1176.67     24.87 o
   1   4  10      422.49      420.58      9.13 o
   2   4  10      337.89      344.17      8.21 o
   3   4  10      250.69      292.13      9.33 o
   4   4  10       55.55       51.94      5.86 o
   5   4  10        2.55        9.47      5.02 o
   6   4  10       27.95       25.62      6.75 o
   7   4  10      193.05      177.75     10.13 o
   8   4  10      249.62      264.81     21.01 o
   9   4  10       75.23      102.20     10.84 o
  10   4  10      235.06      254.02     15.14 o
  11   4  10       27.71       30.96     10.77 o
  12   4  10        2.17       25.12     11.65 o
   1   5  10      510.59      508.38     11.13 o
   2   5  10       22.62       18.70      4.32 o
   3   5  10      149.02      135.04      7.20 o
   4   5  10       47.48       34.84      5.62 o
   5   5  10       27.94       17.71      5.73 o
   6   5  10        6.16        8.09      5.87 o
   7   5  10      446.93      415.21     13.80 o
   8   5  10      192.44      201.20     13.02 o
   9   5  10        0.01       18.60      9.19 o
  10   5  10        8.89       25.72      9.69 o
  11   5  10       22.46       30.01     10.81 o
  12   5  10        0.00       14.42     12.00 o
   0   6  10      406.70      412.48     14.89 o
   1   6  10       33.13       35.18      4.76 o
   2   6  10      332.37      315.35     10.38 o
   3   6  10      172.24      169.80      9.70 o
   4   6  10        0.28        0.98      4.79 o
   5   6  10       35.92       41.12      6.38 o
   6   6  10       13.28        6.75      5.99 o
   7   6  10      418.52      400.84     18.56 o
   8   6  10      103.99      101.31     11.42 o
   9   6  10       18.79       15.43      9.27 o
  10   6  10        0.91       17.68     11.47 o
  11   6  10      166.05      174.90     17.20 o
  12   6  10       24.03       75.94     15.46 o
   1   7  10      545.75      534.01     13.00 o
   2   7  10       31.47       25.28      5.97 o
   3   7  10      964.05      896.03     16.69 o
   4   7  10      877.45      856.34     16.68 o
   5   7  10      174.96      172.16      9.79 o
   6   7  10      107.79      103.99     11.72 o
   7   7  10       49.10       45.88      7.71 o
   8   7  10      228.98      211.22     16.39 o
   9   7  10      529.76      529.86     21.93 o
  10   7  10      308.77      295.70     17.56 o
  11   7  10        4.49       17.74     12.23 o
   0   8  10      734.05      725.98     50.67 o
   1   8  10      282.45      320.95     14.06 o
   2   8  10       93.02       88.42      7.67 o
   3   8  10       89.66       74.07      7.80 o
   4   8  10        0.30        3.45      5.30 o
   5   8  10        5.40        7.78      5.68 o
   6   8  10       70.43       54.96      7.71 o
   7   8  10       44.16       42.38      7.79 o
   8   8  10        5.27       10.15      8.54 o
   9   8  10        5.19       20.69      9.85 o
  10   8  10       11.06       28.10     11.03 o
  11   8  10       76.67       43.00     13.78 o
   1   9  10      237.06      263.50     13.31 o
   2   9  10        0.89        7.45      7.02 o
   3   9  10        0.37       -0.20      5.82 o
   4   9  10      547.18      495.71     13.61 o
   5   9  10      388.12      365.03     12.65 o
   6   9  10      216.41      209.18     13.54 o
   7   9  10       17.10       22.85      8.00 o
   8   9  10       13.05        9.56      7.91 o
   9   9  10       17.62       31.83      9.99 o
  10   9  10       45.25       57.15     11.94 o
   0  10  10      289.93      272.92     20.20 o
   1  10  10       51.90       51.33      9.08 o
   2  10  10      258.82      294.11     18.56 o
   3  10  10      162.50      181.94     15.92 o
   4  10  10        6.21       13.13      6.74 o
   5  10  10       17.44       23.11      7.34 o
   6  10  10       10.02       14.91      7.24 o
   7  10  10       26.02       22.01      7.39 o
   8  10  10        2.88       17.65      8.56 o
   9  10  10       12.98       23.24      9.51 o
   1  11  10      565.66      547.95     23.46 o
   2  11  10       82.70       73.64      8.83 o
   3  11  10       13.83       13.33      7.18 o
   4  11  10        0.11        9.93      8.48 o
   5  11  10        9.62        6.15      8.61 o
   6  11  10       86.35       93.76      9.27 o
   7  11  10       34.25       32.08      8.27 o
   8  11  10        0.64       14.58      8.61 o
   0  12  10       35.74       45.16     21.29 o
   1  12  10      322.10      358.57     14.84 o
   2  12  10       38.44       49.59      9.24 o
   3  12  10       63.99       68.86      9.45 o
   4  12  10        6.68        3.71      7.94 o
   5  12  10       72.15       81.38     11.92 o
   6  12  10        2.30       10.47      8.94 o
   7  12  10       56.06       43.88      9.41 o
   1  13  10      103.32      103.81     11.43 o
   2  13  10       70.92       62.50     10.03 o
   3  13  10      291.11      305.52     20.80 o
   4  13  10        6.87       12.24      8.78 o
   5  13  10       90.81       88.43     10.65 o
   6  13  10        6.83       23.15      9.14 o
   0  14  10      262.08      252.69     23.33 o
   1  14  10       58.33       49.82     10.88 o
   2  14  10       12.93       21.04      8.81 o
   3  14  10       78.01       74.99     11.15 o
   4  14  10       69.15       48.11     12.20 o
   1   1  11      793.90      751.39     10.30 o
   2   1  11      306.42      299.53      6.46 o
   3   1  11       50.47       43.04      3.71 o
   4   1  11      697.82      690.13     10.75 o
   5   1  11      300.14      316.61      9.75 o
   6   1  11       43.75       33.67      5.89 o
   7   1  11      498.08      467.49     15.94 o
   8   1  11        0.10        0.84      6.44 o
   9   1  11       58.44       60.76     10.19 o
  10   1  11        1.85       13.64      9.93 o
  11   1  11       45.36       40.26     12.70 o
  12   1  11        7.71        4.15     16.37 o
  13   1  11      155.01      105.55     21.43 o
   0   2  11       69.23       85.01      5.94 o
   1   2  11      765.92      848.50     12.01 o
   2   2  11      132.33      142.12      5.66 o
   3   2  11     1479.13     1332.15     15.07 o
   4   2  11       72.14       75.39      5.53 o
   5   2  11       61.54       50.16      5.61 o
   6   2  11       95.09       93.19      7.26 o
   7   2  11     1248.54     1199.58     28.70 o
   8   2  11      399.08      348.65     15.64 o
   9   2  11      235.30      221.94     14.18 o
  10   2  11        0.42       14.86      9.99 o
  11   2  11        9.11       25.12     11.61 o
  12   2  11        2.66       24.54     12.89 o
  13   2  11       94.03       97.09     20.90 o
   1   3  11      332.87      377.50      8.02 o
   2   3  11      227.24      248.15      6.57 o
   3   3  11      152.24      156.67      5.99 o
   4   3  11       53.40       55.26      4.85 o
   5   3  11       81.16       78.54      6.49 o
   6   3  11      181.81      187.63     10.36 o
   7   3  11      809.69      764.63     19.61 o
   8   3  11      312.91      284.70     14.93 o
   9   3  11      326.15      306.30     21.86 o
  10   3  11       37.20       29.05     10.97 o
  11   3  11       98.22       95.63     13.69 o
  12   3  11       19.71       42.63     13.38 o
  13   3  11       85.04      123.72     83.76 o
   0   4  11      249.39      264.92     12.29 o
   1   4  11       72.01       87.50      5.49 o
   2   4  11        3.69        4.72      3.64 o
   3   4  11      238.59      249.65      8.62 o
   4   4  11      127.97      115.70      7.44 o
   5   4  11      228.37      255.75     10.40 o
   6   4  11       49.03       51.17      7.66 o
   7   4  11     1275.64     1212.00     23.45 o
   8   4  11      586.02      561.54     18.39 o
   9   4  11       98.45       93.94     12.39 o
  10   4  11       68.67       64.14     11.55 o
  11   4  11       56.17       85.50     13.73 o
  12   4  11        6.98       19.26     12.40 o
   1   5  11       11.34       12.23      4.04 o
   2   5  11     1525.10     1473.36     21.62 o
   3   5  11      228.05      210.84      8.75 o
   4   5  11      140.54      126.69      7.98 o
   5   5  11        3.34        9.21      5.68 o
   6   5  11       65.78       44.10      7.88 o
   7   5  11       26.18       28.05      9.09 o
   8   5  11        8.76       38.52      9.47 o
   9   5  11       63.75       75.39     11.42 o
  10   5  11       20.62       22.52     12.72 o
  11   5  11       57.04       60.51     12.83 o
  12   5  11       16.14       28.53     13.75 o
   0   6  11      574.61      601.42     18.32 o
   1   6  11      456.46      457.43     14.11 o
   2   6  11      886.67      854.82     16.03 o
   3   6  11        0.01        1.94      4.78 o
   4   6  11      167.45      160.60      8.70 o
   5   6  11       91.53       79.19      7.48 o
   6   6  11       47.88       52.32      7.41 o
   7   6  11        4.24       19.93      7.65 o
   8   6  11      230.68      211.82     14.12 o
   9   6  11       27.54       40.55     11.90 o
  10   6  11       36.83       68.10     15.61 o
  11   6  11       31.67       49.90     15.36 o
  12   6  11        4.04       33.54     14.55 o
   1   7  11     1979.49     1928.37     30.11 o
   2   7  11      517.29      497.76     13.31 o
   3   7  11        0.49       10.91      5.24 o
   4   7  11        0.04       -0.85      5.15 o
   5   7  11      118.79       92.22      8.10 o
   6   7  11        2.43        5.25      6.45 o
   7   7  11       38.96       47.60      8.84 o
   8   7  11      192.70      171.07     17.28 o
   9   7  11        0.79       22.03     10.67 o
  10   7  11       17.79       38.24     12.07 o
  11   7  11       44.84       49.27     13.60 o
   0   8  11      471.69      497.79     25.57 o
   1   8  11     2161.61     2182.82     37.01 o
   2   8  11      225.92      204.12     11.03 o
   3   8  11        1.17        4.16      5.60 o
   4   8  11        7.56        4.62      5.69 o
   5   8  11        1.38        1.06      5.77 o
   6   8  11       64.93       59.70      8.10 o
   7   8  11       76.66       85.54      9.69 o
   8   8  11        4.30        6.23      8.33 o
   9   8  11      162.42      180.97     15.74 o
  10   8  11        0.22       13.90     10.48 o
  11   8  11       28.77       35.43     14.86 o
   1   9  11     3314.40     3434.62     54.25 o
   2   9  11      306.79      299.42     14.50 o
   3   9  11       85.42       70.77      8.35 o
   4   9  11      106.20      138.18     14.61 o
   5   9  11      264.00      238.10     12.79 o
   6   9  11       80.56       80.20      9.01 o
   7   9  11     1008.45      973.16     24.19 o
   8   9  11       22.77       28.32      9.38 o
   9   9  11      116.64      118.67     13.37 o
  10   9  11      120.12      111.25     16.35 o
   0  10  11        6.21        0.63     10.37 o
   1  10  11      478.05      466.03     17.21 o
   2  10  11       53.46       48.84      9.32 o
   3  10  11       71.03       77.45      9.37 o
   4  10  11       27.18       38.87      9.10 o
   5  10  11       63.80       54.74      8.88 o
   6  10  11      358.04      336.36     21.82 o
   7  10  11       15.27       22.47      7.77 o
   8  10  11        2.25       15.38      8.55 o
   9  10  11        0.11        4.90      9.69 o
   1  11  11      501.10      517.08     17.86 o
   2  11  11      782.43      772.51     20.47 o
   3  11  11        1.09       16.78      7.64 o
   4  11  11       49.93       59.11      9.60 o
   5  11  11       49.35       40.60      9.89 o
   6  11  11       18.07       22.17      8.48 o
   7  11  11       96.85       84.34     11.34 o
   8  11  11        5.57       12.87      8.78 o
   0  12  11      192.83      185.62     17.13 o
   1  12  11       69.49       88.21     14.34 o
   2  12  11       82.10       64.15      9.80 o
   3  12  11        7.80       24.10      8.41 o
   4  12  11       57.46       67.72     10.71 o
   5  12  11        1.80       11.24     10.05 o
   6  12  11        2.84       13.11      9.53 o
   7  12  11        2.46        0.58      9.40 o
   1  13  11       25.14       28.35      8.29 o
   2  13  11       90.45       90.98     10.30 o
   3  13  11       26.44       35.32      9.71 o
   4  13  11        1.75       18.30      9.24 o
   5  13  11       13.99       17.53      9.86 o
   0  14  11       53.75       35.12     15.81 o
   1  14  11        0.97       13.19      9.71 o
   2  14  11        4.33       19.90      8.44 o
   3  14  11      122.41      127.36     14.33 o
   0   0  12     3098.54     3305.49     54.87 o
   1   0  12      577.18      585.55     11.56 o
   2   0  12       79.34       82.89      6.07 o
   3   0  12      801.35      750.23     15.08 o
   4   0  12        3.61       11.89      5.25 o
   5   0  12      114.69      103.87      8.90 o
   6   0  12        7.04       14.06      7.91 o
   7   0  12       93.82       94.55     11.41 o
   8   0  12      507.43      486.42     35.43 o
   9   0  12        4.73       18.32     11.68 o
  10   0  12       13.50       24.26     25.85 o
  11   0  12       27.63       32.00     29.50 o
  12   0  12       17.17       34.50     33.75 o
  13   0  12       17.54       51.07     28.36 o
   1   1  12      195.16      221.78      5.55 o
   2   1  12     1043.86     1034.06     12.92 o
   3   1  12      435.99      404.28      9.37 o
   4   1  12      541.00      521.32     12.13 o
   5   1  12      183.49      193.50      7.99 o
   6   1  12        3.47        6.16      5.71 o
   7   1  12       60.58       62.97      7.76 o
   8   1  12       24.94       22.36      8.01 o
   9   1  12        4.71        7.12      9.12 o
  10   1  12      109.85      101.05     14.23 o
  11   1  12       88.97       77.21     15.55 o
  12   1  12       27.13       26.87     17.55 o
  13   1  12        1.26        3.07     18.24 o
   0   2  12      236.68      273.86      9.93 o
   1   2  12       91.55      106.88      4.91 o
   2   2  12      235.70      255.60      6.54 o
   3   2  12      324.12      334.28      7.91 o
   4   2  12       31.87       36.81      4.82 o
   5   2  12      214.56      210.87      8.58 o
   6   2  12       57.60       59.28      6.59 o
   7   2  12       25.72       22.76      8.14 o
   8   2  12        0.58        7.63      7.87 o
   9   2  12      547.03      460.75     20.45 o
  10   2  12       15.68       38.87     11.06 o
  11   2  12        6.51        4.93     12.00 o
  12   2  12       57.98       70.89     20.28 o
   1   3  12     2168.44     2191.75     25.60 o
   2   3  12     1498.86     1436.79     18.73 o
   3   3  12        0.65        6.81      3.64 o
   4   3  12      496.15      506.79     11.73 o
   5   3  12       13.60       12.77      6.04 o
   6   3  12      136.81      122.05     10.67 o
   7   3  12      194.01      168.73     11.98 o
   8   3  12      389.22      385.32     16.87 o
   9   3  12       17.71       24.60     10.10 o
  10   3  12        0.04        2.77      9.78 o
  11   3  12       70.88       81.54     15.25 o
  12   3  12        1.17       24.72     13.58 o
   0   4  12      561.08      605.73     17.99 o
   1   4  12       61.57       51.81      5.38 o
   2   4  12        8.09        9.71      4.08 o
   3   4  12       45.69       32.05      4.66 o
   4   4  12      102.80       89.08      6.94 o
   5   4  12     1281.54     1218.48     21.08 o
   6   4  12       48.25       25.01      8.52 o
   7   4  12        2.61        5.47      7.54 o
   8   4  12      242.59      224.72     13.97 o
   9   4  12      624.18      531.40     20.59 o
  10   4  12      159.99      132.43     18.14 o
  11   4  12        0.37        8.75     11.37 o
  12   4  12        9.55       40.07     17.16 o
   1   5  12       15.04       10.49      4.72 o
   2   5  12      412.44      424.31     11.89 o
   3   5  12        0.01        0.42      4.59 o
   4   5  12       37.39       36.66      6.27 o
   5   5  12      252.33      268.82     12.53 o
   6   5  12       23.52       10.87      6.60 o
   7   5  12       15.51       16.38      7.33 o
   8   5  12     1060.24      926.99     25.37 o
   9   5  12      506.05      535.97     19.84 o
  10   5  12        6.22       19.76     10.50 o
  11   5  12        4.04       15.38     11.59 o
  12   5  12        0.04       56.60     14.94 o
   0   6  12        0.20        4.42      7.04 o
   1   6  12      231.58      252.11     10.98 o
   2   6  12     1852.07     1827.12     30.82 o
   3   6  12       63.38       56.88      6.26 o
   4   6  12        0.01        6.42      5.53 o
   5   6  12      160.80      178.00      9.82 o
   6   6  12       30.51       31.42      7.11 o
   7   6  12       41.63       44.90      8.48 o
   8   6  12       37.38       24.20      9.27 o
   9   6  12       76.33       72.40     11.47 o
  10   6  12      219.55      198.85     17.19 o
  11   6  12        4.49       34.77     13.14 o
   1   7  12       61.59       62.06      7.80 o
   2   7  12      741.73      698.52     17.53 o
   3   7  12      542.11      527.02     13.66 o
   4   7  12     1896.81     1765.91     36.19 o
   5   7  12       82.87       68.87      7.78 o
   6   7  12        2.78       18.10      6.89 o
   7   7  12       76.60       74.60      9.38 o
   8   7  12       14.29       44.10     10.15 o
   9   7  12        0.27       18.07     14.24 o
  10   7  12       77.02       99.12     14.80 o
  11   7  12       16.90       32.10     21.59 o
   0   8  12      282.47      296.85     22.65 o
   1   8  12       77.39       84.32      9.64 o
   2   8  12      233.63      229.70     11.14 o
   3   8  12       14.41        6.37      6.32 o
   4   8  12      148.76      148.97      9.34 o
   5   8  12        0.77        0.36      6.17 o
   6   8  12       86.55       68.70      8.67 o
   7   8  12      306.18      301.68     14.34 o
   8   8  12       11.75       15.50      9.17 o
   9   8  12        3.42       40.42     11.43 o
  10   8  12       29.76       28.79     11.34 o
   1   9  12        6.42        0.15      7.56 o
   2   9  12       46.21       49.31      9.38 o
   3   9  12      100.63      107.42     10.25 o
   4   9  12      154.44      146.63     10.65 o
   5   9  12       17.06       17.33      7.50 o
   6   9  12       74.42       77.46      9.05 o
   7   9  12        8.60       18.77      8.44 o
   8   9  12        0.49       15.36      8.78 o
   9   9  12      109.57       91.48     12.29 o
  10   9  12       26.11       27.12     11.67 o
   0  10  12      106.76      143.11     17.47 o
   1  10  12        0.07       13.45      8.60 o
   2  10  12       78.89       86.59     10.87 o
   3  10  12       38.07       35.95      8.97 o
   4  10  12        0.41       -0.48      7.61 o
   5  10  12        0.95        9.04      8.29 o
   6  10  12       31.29       44.75      9.84 o
   7  10  12       63.57       51.61      9.55 o
   8  10  12       15.68       21.38      8.59 o
   9  10  12        0.55       17.60     11.34 o
   1  11  12       15.87       16.24      8.72 o
   2  11  12      134.54      137.62     11.68 o
   3  11  12       39.48       45.98      8.48 o
   4  11  12       14.79       37.43     10.39 o
   5  11  12       40.63       51.30     11.20 o
   6  11  12      305.80      287.75     32.37 o
   7  11  12       14.52       21.10      8.51 o
   8  11  12       18.84       14.19      9.49 o
   0  12  12       95.56      108.48     15.60 o
   1  12  12      234.97      232.09     13.33 o
   2  12  12      223.76      245.72     16.43 o
   3  12  12        6.24       18.15      8.42 o
   4  12  12       52.56       85.84     13.98 o
   5  12  12       29.99       24.47      9.99 o
   6  12  12        3.17       17.30      9.71 o
   7  12  12       14.17       20.63     10.11 o
   1  13  12       38.82       38.14     10.14 o
   2  13  12        4.37       26.65      9.01 o
   3  13  12       29.45       22.35      9.51 o
   4  13  12       25.02       35.99     10.04 o
   5  13  12       17.99       18.81     10.31 o
   0  14  12        1.27        4.05     16.04 o
   1  14  12        0.45        7.91     10.44 o
   2  14  12       22.15       28.24     10.91 o
   1   1  13      111.68       99.43      4.62 o
   2   1  13      145.21      163.53      5.21 o
   3   1  13      426.59      461.70      9.54 o
   4   1  13       98.81       88.41      6.04 o
   5   1  13     2592.88     2420.87     29.62 o
   6   1  13      867.54      833.33     16.14 o
   7   1  13        9.89       13.34      6.75 o
   8   1  13        4.14        4.69      8.71 o
   9   1  13      114.26      113.99     13.50 o
  10   1  13        5.17       25.71     11.37 o
  11   1  13      202.11      144.46     21.28 o
  12   1  13       26.94       52.76     21.41 o
   0   2  13     3994.86     4050.17     59.43 o
   1   2  13        4.34        4.19      3.37 o
   2   2  13      818.50      780.42     12.01 o
   3   2  13       92.04      113.91      6.71 o
   4   2  13       69.24       69.27      5.50 o
   5   2  13      164.50      167.22      8.67 o
   6   2  13     2204.26     2188.08     33.27 o
   7   2  13      126.64       88.00     10.21 o
   8   2  13      196.43      181.65     13.25 o
   9   2  13       24.26       15.52      9.88 o
  10   2  13       61.67       47.93     12.60 o
  11   2  13        2.56        7.88     12.78 o
  12   2  13       25.09       37.76     22.64 o
   1   3  13        0.01       -2.08      3.84 o
   2   3  13       57.08       62.20      5.99 o
   3   3  13      257.06      286.59      8.56 o
   4   3  13       57.66       65.65      6.02 o
   5   3  13        0.72        6.19      6.60 o
   6   3  13     1812.29     1602.93     30.61 o
   7   3  13       29.23       24.58      8.69 o
   8   3  13       81.70       75.75     10.86 o
   9   3  13        5.15        5.60      9.83 o
  10   3  13       45.01       51.18     12.09 o
  11   3  13       42.33       39.02     13.53 o
  12   3  13        7.56       28.88     18.19 o
   0   4  13     1287.28     1350.95     29.31 o
   1   4  13      273.74      247.88      8.11 o
   2   4  13      154.43      158.88      9.10 o
   3   4  13      411.50      384.92     10.60 o
   4   4  13       45.33       23.25      6.22 o
   5   4  13      727.90      672.97     16.33 o
   6   4  13        2.31       13.93      7.05 o
   7   4  13        9.06       16.46      8.30 o
   8   4  13        0.00       12.85      8.70 o
   9   4  13        6.13       -0.43      9.18 o
  10   4  13       81.98       98.23     13.29 o
  11   4  13        5.29        2.05     11.73 o
  12   4  13       85.40       91.08     15.86 o
   1   5  13       66.25       50.83      6.64 o
   2   5  13      323.93      326.70     10.90 o
   3   5  13      307.82      295.87     10.76 o
   4   5  13      197.58      189.48      9.20 o
   5   5  13      383.44      329.17     12.95 o
   6   5  13      144.85      127.30     12.46 o
   7   5  13       13.00       24.68      8.42 o
   8   5  13       45.00       54.42     10.65 o
   9   5  13       69.20       78.84     11.80 o
  10   5  13       29.08       37.63     12.92 o
  11   5  13        0.01       17.25     13.39 o
  12   5  13       13.94       99.04     43.02 o
   0   6  13       14.61        9.84      7.81 o
   1   6  13        0.31        0.69      6.09 o
   2   6  13      268.87      285.94     11.73 o
   3   6  13      502.20      521.95     13.38 o
   4   6  13       34.96       31.71      6.30 o
   5   6  13       62.59       43.99      7.31 o
   6   6  13       14.91       13.99      6.92 o
   7   6  13       54.17       56.10     10.07 o
   8   6  13        3.91        8.34     10.46 o
   9   6  13        0.98       27.60     10.21 o
  10   6  13       24.09       27.72     13.29 o
  11   6  13       50.25       65.09     16.47 o
   1   7  13        9.74       13.50      6.52 o
   2   7  13       87.94       88.55      9.04 o
   3   7  13       72.99       61.12      7.88 o
   4   7  13       73.16       47.22      6.84 o
   5   7  13      118.31      102.47      9.69 o
   6   7  13        1.84        5.15      6.85 o
   7   7  13       12.98       21.91      9.06 o
   8   7  13        0.66       13.06      9.22 o
   9   7  13       78.57       95.56     12.15 o
  10   7  13       38.12       52.75     13.37 o
  11   7  13       23.46       30.70     15.09 o
   0   8  13      185.06      182.99     18.95 o
   1   8  13       16.20       15.00      8.15 o
   2   8  13      142.80      178.65     19.27 o
   3   8  13       54.33       55.86      8.05 o
   4   8  13      309.51      303.44     12.29 o
   5   8  13       14.36       17.38      6.98 o
   6   8  13      297.98      304.60     16.07 o
   7   8  13       50.08       47.46     10.33 o
   8   8  13        1.31       26.33     10.84 o
   9   8  13       10.13       13.04     10.89 o
  10   8  13       74.08       84.61     14.30 o
   1   9  13       10.17       19.68      8.20 o
   2   9  13        0.00        2.91      7.59 o
   3   9  13      108.46      100.99     10.43 o
   4   9  13       22.73       18.90      7.68 o
   5   9  13      101.92       91.04      9.64 o
   6   9  13      102.28      114.20     10.53 o
   7   9  13      100.38      126.64     14.65 o
   8   9  13        0.70       15.26      9.21 o
   9   9  13        3.32        5.87     13.12 o
   0  10  13     1436.61     1544.52     45.33 o
   1  10  13       21.06       31.75      9.38 o
   2  10  13      101.97      106.11     12.13 o
   3  10  13       22.92       29.10      9.86 o
   4  10  13       25.12       18.53      8.63 o
   5  10  13      313.26      312.23     17.55 o
   6  10  13       61.66       75.63     11.96 o
   7  10  13       29.89       25.53     10.31 o
   8  10  13        0.19       11.56     10.00 o
   9  10  13        6.84       25.84     27.10 o
   1  11  13      153.64      172.68     16.29 o
   2  11  13        4.68       20.05      9.43 o
   3  11  13       15.62       29.25      9.01 o
   4  11  13       88.66       81.14     12.12 o
   5  11  13      177.29      185.65     15.75 o
   6  11  13        4.76        2.41     11.38 o
   7  11  13       20.80       13.04      8.68 o
   0  12  13      264.91      266.64     25.35 o
   1  12  13      218.50      237.52     14.27 o
   2  12  13       18.04       14.09      8.92 o
   3  12  13       34.18       43.77     10.60 o
   4  12  13        4.19       13.28      9.48 o
   5  12  13       30.01       20.35     10.34 o
   6  12  13        1.28        9.99     10.63 o
   1  13  13      174.28      153.75     13.31 o
   2  13  13      177.67      200.12     13.63 o
   3  13  13        6.50       20.44      9.31 o
   4  13  13      115.52      119.91     13.29 o
   0  14  13        0.23       11.99     15.59 o
   0   0  14     2098.52     2083.46     38.94 o
   1   0  14     1036.95     1037.79     16.98 o
   2   0  14     1630.52     1578.50     26.22 o
   3   0  14     4407.15     4188.80     60.04 o
   4   0  14       39.25       41.67      7.21 o
   5   0  14     2065.54     2072.87     37.77 o
   6   0  14      218.57      253.09     20.25 o
   7   0  14       39.28       37.15     11.63 o
   8   0  14      180.19      209.62     30.40 o
   9   0  14       63.41       28.56     27.58 o
  10   0  14      212.15      252.82     36.36 o
  11   0  14      246.09      251.88     35.26 o
  12   0  14      133.68      181.10     34.14 o
   1   1  14        7.00        7.28      3.18 o
   2   1  14        2.25        2.56      3.26 o
   3   1  14      475.44      458.13     10.10 o
   4   1  14      208.65      203.71      8.61 o
   5   1  14     1380.83     1279.61     27.71 o
   6   1  14        1.37       -5.23      5.23 o
   7   1  14       70.69       50.84      9.12 o
   8   1  14       20.09        7.68      9.15 o
   9   1  14        4.73       22.61     12.76 o
  10   1  14       32.36       10.65     13.12 o
  11   1  14       33.82       26.76     17.38 o
  12   1  14        2.75       27.62     18.58 o
   0   2  14       74.95       96.11      8.19 o
   1   2  14        6.89        8.66      3.79 o
   2   2  14       13.65       12.25      4.25 o
   3   2  14      377.36      355.07      8.52 o
   4   2  14       83.88       96.40      6.63 o
   5   2  14      600.42      551.87     13.65 o
   6   2  14      808.72      737.84     20.27 o
   7   2  14       63.85       64.80      9.51 o
   8   2  14        6.16       15.97      9.14 o
   9   2  14       11.49        4.74     10.36 o
  10   2  14        4.20        2.66     11.13 o
  11   2  14       47.34       66.71     14.80 o
  12   2  14       25.82       21.26     18.79 o
   1   3  14      763.17      701.33     12.68 o
   2   3  14        0.12        1.87      4.65 o
   3   3  14       10.81       20.46      4.73 o
   4   3  14        0.68        7.72      4.88 o
   5   3  14      183.79      172.19     10.38 o
   6   3  14      232.05      255.71     13.49 o
   7   3  14      198.24      216.28     13.50 o
   8   3  14       71.39       54.84     10.80 o
   9   3  14      211.62      212.68     15.24 o
  10   3  14       59.44       61.11     13.67 o
  11   3  14      145.50      124.76     16.40 o
  12   3  14        0.05       18.43     14.19 o
   0   4  14       53.30       50.70      8.77 o
   1   4  14       87.87      100.03      7.54 o
   2   4  14      149.16      130.07      7.03 o
   3   4  14       22.67       16.56      5.38 o
   4   4  14      638.00      628.97     14.04 o
   5   4  14       60.77       47.43      7.98 o
   6   4  14       14.69       13.07      7.77 o
   7   4  14       37.18       28.82      8.99 o
   8   4  14       98.84      110.32     15.02 o
   9   4  14       29.35       35.15     11.01 o
  10   4  14        6.30        4.92     11.04 o
  11   4  14       75.79       97.63     15.55 o
  12   4  14        4.16       -6.98     15.17 o
   1   5  14      221.01      226.96      9.70 o
   2   5  14       26.39       49.93      6.92 o
   3   5  14       84.17       82.53      9.76 o
   4   5  14      933.88      795.83     18.23 o
   5   5  14      345.71      373.79     14.60 o
   6   5  14      107.28      112.54      9.83 o
   7   5  14      140.80      122.93     12.75 o
   8   5  14       30.95       67.07     10.76 o
   9   5  14       15.36       26.58     11.21 o
  10   5  14       47.85       60.16     12.77 o
  11   5  14       96.87      103.77     18.19 o
   0   6  14      131.99      137.80     12.57 o
   1   6  14      167.85      180.28     10.84 o
   2   6  14      200.09      183.65     11.32 o
   3   6  14     1277.40     1173.27     24.06 o
   4   6  14      411.35      423.97     14.98 o
   5   6  14        6.43        6.59      6.49 o
   6   6  14      366.86      364.75     15.72 o
   7   6  14      104.03       93.24     10.68 o
   8   6  14       59.84       59.18     10.97 o
   9   6  14       51.50       65.76     12.86 o
  10   6  14       41.66       55.70     15.31 o
  11   6  14        0.85       44.53     20.38 o
   1   7  14       15.38        9.43      7.63 o
   2   7  14      156.11      151.44      9.97 o
   3   7  14      638.76      638.80     17.77 o
   4   7  14        7.06        7.51      6.49 o
   5   7  14        6.83        6.50      6.33 o
   6   7  14      123.37      124.78     11.94 o
   7   7  14       60.34       52.04      9.54 o
   8   7  14       62.82       85.10     15.54 o
   9   7  14       24.07       44.06     12.15 o
  10   7  14        0.28       26.68     20.08 o
   0   8  14      176.75      140.00     24.17 o
   1   8  14       97.16       94.51     10.71 o
   2   8  14      231.92      229.54     13.13 o
   3   8  14      341.79      313.78     14.58 o
   4   8  14      191.13      164.38     11.22 o
   5   8  14      214.86      205.94     11.73 o
   6   8  14      208.13      204.43     12.91 o
   7   8  14       11.94       13.48     10.82 o
   8   8  14       83.13      109.44     12.48 o
   9   8  14      120.66      134.06     18.54 o
  10   8  14       57.31       62.74     19.95 o
   1   9  14      411.58      433.03     18.09 o
   2   9  14        7.86       17.85      7.99 o
   3   9  14       17.67       26.40      9.41 o
   4   9  14        0.97       11.60      7.68 o
   5   9  14        9.92       11.14      8.33 o
   6   9  14       38.79       35.96      9.20 o
   7   9  14      148.76      143.93     12.88 o
   8   9  14       37.92       67.31     17.47 o
   9   9  14       61.80       91.85     14.01 o
   0  10  14      186.47      169.43     19.34 o
   1  10  14      512.32      507.17     19.78 o
   2  10  14       76.29       74.53     10.54 o
   3  10  14      165.86      158.39     12.66 o
   4  10  14       66.15       69.46     10.43 o
   5  10  14      193.38      219.05     14.89 o
   6  10  14      128.27      132.98     12.04 o
   7  10  14       10.85       19.38     10.31 o
   8  10  14       73.27       67.94     13.21 o
   1  11  14      156.09      158.91     13.49 o
   2  11  14      105.52      132.01     12.30 o
   3  11  14       34.30       52.72     11.14 o
   4  11  14        5.53       13.84      8.81 o
   5  11  14       50.68       28.49     11.57 o
   6  11  14        8.75       16.15     11.01 o
   7  11  14       45.76       34.38     18.50 o
   0  12  14       69.11       77.29     19.23 o
   1  12  14      236.68      260.07     22.37 o
   2  12  14        3.79       13.67      8.60 o
   3  12  14       48.75       52.36     13.38 o
   4  12  14       10.83       13.75     10.04 o
   5  12  14        1.34       -1.96     10.00 o
   6  12  14       12.15       13.93     10.85 o
   1  13  14        3.02       25.27      9.16 o
   2  13  14        2.50       16.28      9.27 o
   3  13  14       15.06       29.08     10.62 o
   4  13  14      432.30      421.93     30.95 o
   1   1  15      206.50      196.78      5.93 o
   2   1  15        9.50       11.27      4.43 o
   3   1  15       16.74       18.52      4.78 o
   4   1  15     1426.12     1343.69     20.04 o
   5   1  15      386.13      390.33     14.37 o
   6   1  15        0.07       -2.61      7.02 o
   7   1  15       21.98       16.84      8.16 o
   8   1  15       61.10       43.45      9.98 o
   9   1  15      183.29      120.03     21.17 o
  10   1  15       68.38       64.35     18.55 o
  11   1  15        1.85       20.95     17.52 o
  12   1  15       35.17       36.56     19.39 o
   0   2  15        4.59        6.39      6.00 o
   1   2  15      463.27      442.29     10.76 o
   2   2  15       33.52       29.60      5.09 o
   3   2  15      238.38      235.82      8.66 o
   4   2  15       41.68       40.34      6.24 o
   5   2  15      296.16      297.86     11.30 o
   6   2  15      323.96      350.09     14.18 o
   7   2  15        3.54       -3.25      8.88 o
   8   2  15       18.77       21.37     10.23 o
   9   2  15       32.20       50.69     12.58 o
  10   2  15       93.92       69.34     14.20 o
  11   2  15        8.23       19.27     15.60 o
  12   2  15       55.78       80.61     28.02 o
   1   3  15        7.06        0.40      4.38 o
   2   3  15        1.59       -2.45      4.45 o
   3   3  15      108.83      105.02      6.69 o
   4   3  15      247.25      235.38     10.14 o
   5   3  15      132.37      153.60      9.63 o
   6   3  15      103.58       88.06     10.31 o
   7   3  15     1369.71     1310.37     27.99 o
   8   3  15      111.00       83.03     11.68 o
   9   3  15      116.52      116.48     14.37 o
  10   3  15        8.08       39.76     13.63 o
  11   3  15       68.66      104.94     16.45 o
  12   3  15       63.96       93.54     43.52 o
   0   4  15      678.01      644.16     20.08 o
   1   4  15       10.94       12.41      5.35 o
   2   4  15       78.04       74.23      6.80 o
   3   4  15      554.60      530.31     13.53 o
   4   4  15       16.72       21.82      6.38 o
   5   4  15        9.88       30.46      7.04 o
   6   4  15        5.97       16.44      8.33 o
   7   4  15      447.79      426.64     17.73 o
   8   4  15       34.48       38.99     10.39 o
   9   4  15       74.76       72.65     12.50 o
  10   4  15      110.99      110.28     17.18 o
  11   4  15       60.35       71.80     16.03 o
   1   5  15       44.67       37.74      6.13 o
   2   5  15      660.79      601.85     15.32 o
   3   5  15       44.57       44.21      7.54 o
   4   5  15      168.49      209.66     11.99 o
   5   5  15        9.80       15.09      6.99 o
   6   5  15       42.69       55.43      9.68 o
   7   5  15      365.07      373.08     16.97 o
   8   5  15       48.67       60.35     18.58 o
   9   5  15       86.94       82.28     14.85 o
  10   5  15       14.31       21.26     12.93 o
  11   5  15      197.14      182.12     18.31 o
   0   6  15       61.02       68.37     13.89 o
   1   6  15        7.62       13.12      6.92 o
   2   6  15      923.41      841.53     18.66 o
   3   6  15      209.63      173.90     10.79 o
   4   6  15      359.17      326.10     13.67 o
   5   6  15       43.52       49.54      7.93 o
   6   6  15       61.60       80.05     14.51 o
   7   6  15       47.82       66.16     11.51 o
   8   6  15        6.50       34.89     10.33 o
   9   6  15        0.03        6.21     12.30 o
  10   6  15        2.85       16.69     13.47 o
  11   6  15        8.83       65.90     40.48 o
   1   7  15       96.35       93.33     15.12 o
   2   7  15      432.37      426.72     14.72 o
   3   7  15       74.19       70.48      8.96 o
   4   7  15      273.08      304.15     14.80 o
   5   7  15       24.37       18.07      8.17 o
   6   7  15       31.40       41.48      9.25 o
   7   7  15       20.78       32.97     12.68 o
   8   7  15        2.09       24.47     11.36 o
   9   7  15       11.42       37.20     17.08 o
  10   7  15        7.49       59.53     25.18 o
   0   8  15       27.88       28.40     12.83 o
   1   8  15        3.35       14.37      8.69 o
   2   8  15        5.03        1.61      7.38 o
   3   8  15      774.35      715.61     20.20 o
   4   8  15       84.41       84.36     10.69 o
   5   8  15       28.97       31.54      8.09 o
   6   8  15       79.38       88.54     11.35 o
   7   8  15       48.85       44.55     10.70 o
   8   8  15       42.52       63.87     15.24 o
   9   8  15       64.99       84.81     16.31 o
   1   9  15      427.72      475.12     19.43 o
   2   9  15       50.77       39.94      9.30 o
   3   9  15       12.56       20.24      8.62 o
   4   9  15       23.88       20.16      9.71 o
   5   9  15       54.30       46.91      9.86 o
   6   9  15        7.96       11.84      8.41 o
   7   9  15        0.86        6.73      9.64 o
   8   9  15        4.04       13.19     13.06 o
   9   9  15        8.77       -4.29     11.64 o
   0  10  15       76.78       60.62     16.34 o
   1  10  15       61.94       71.16     11.24 o
   2  10  15      171.67      187.88     13.69 o
   3  10  15       50.38       56.98     10.24 o
   4  10  15       67.29       65.60     12.33 o
   5  10  15      124.10      132.42     13.07 o
   6  10  15        0.72        9.43     11.01 o
   7  10  15       15.98       27.24      9.93 o
   8  10  15      209.37      202.69     17.28 o
   1  11  15       51.63       78.26     11.94 o
   2  11  15       65.17       59.90     10.86 o
   3  11  15      128.01      129.67     18.30 o
   4  11  15      106.10      108.50     14.63 o
   5  11  15       59.05       49.90     12.97 o
   6  11  15        5.01       21.32     12.39 o
   7  11  15        3.61       -7.20     12.73 o
   0  12  15        2.51       18.70     21.46 o
   1  12  15        9.91       14.94     10.30 o
   2  12  15      136.75      167.97     14.18 o
   3  12  15        0.00       17.76     11.02 o
   4  12  15      179.35      249.45     20.15 o
   5  12  15        3.97        4.17      9.76 o
   1  13  15        0.02        7.24      9.08 o
   2  13  15       49.14       44.75     10.57 o
   3  13  15       26.76       13.21     10.72 o
   0   0  16       47.11       58.89     10.87 o
   1   0  16     1558.77     1549.28     25.64 o
   2   0  16      601.57      611.34     19.58 o
   3   0  16     3971.22     3879.04     60.46 o
   4   0  16     1395.60     1340.31     34.52 o
   5   0  16       10.57       15.33      8.97 o
   6   0  16        0.05       16.78      9.23 o
   7   0  16       31.57       20.31     11.50 o
   8   0  16       20.88       23.91     48.74 o
   9   0  16       24.78        8.57     19.48 o
  10   0  16        0.31       17.84     24.23 o
  11   0  16        7.65       16.37     26.21 o
  12   0  16       59.15      101.37     50.36 o
   1   1  16      116.33      116.01      6.13 o
   2   1  16       62.16       53.92      5.73 o
   3   1  16     1858.47     1831.63     28.80 o
   4   1  16      921.49      913.78     19.77 o
   5   1  16      213.57      213.82     13.57 o
   6   1  16       67.12       37.01      7.59 o
   7   1  16        0.74        4.79      8.16 o
   8   1  16       29.40       22.77      9.70 o
   9   1  16       89.30       82.98     19.98 o
  10   1  16        0.07       15.64     16.31 o
  11   1  16        6.42       27.62     20.27 o
   0   2  16      415.25      452.19     15.18 o
   1   2  16      372.37      368.72      9.96 o
   2   2  16       11.40        7.62      4.76 o
   3   2  16      368.65      355.35     10.23 o
   4   2  16      643.44      645.56     19.22 o
   5   2  16      329.13      345.35     12.33 o
   6   2  16       93.00       93.85     10.61 o
   7   2  16       47.27       55.50     10.31 o
   8   2  16      220.04      208.64     15.84 o
   9   2  16       23.13       28.63     11.95 o
  10   2  16        0.25       19.70     12.74 o
  11   2  16       18.22       43.15     19.91 o
   1   3  16       21.90       21.79      5.44 o
   2   3  16      479.78      482.19     16.31 o
   3   3  16       22.72       19.70      5.65 o
   4   3  16      246.27      256.91     15.19 o
   5   3  16        1.42       -0.56      7.11 o
   6   3  16        6.49        7.67      7.99 o
   7   3  16      441.69      490.35     17.61 o
   8   3  16       50.06       52.91     14.72 o
   9   3  16       72.48       75.54     13.86 o
  10   3  16        8.69       28.79     12.73 o
  11   3  16       44.55       60.91     15.41 o
   0   4  16      243.00      231.21     14.03 o
   1   4  16       46.86       36.68      6.10 o
   2   4  16        9.66       12.66      5.58 o
   3   4  16        0.98       -5.88      5.88 o
   4   4  16      325.59      290.54     14.40 o
   5   4  16      510.02      473.16     14.78 o
   6   4  16      214.30      200.08     12.38 o
   7   4  16        4.55       16.97     10.10 o
   8   4  16      167.61      141.57     13.55 o
   9   4  16       40.91       74.30     14.01 o
  10   4  16       29.25       58.56     14.22 o
  11   4  16       54.23       61.11     19.98 o
   1   5  16       47.61       25.53      6.90 o
   2   5  16        0.71        6.14      6.39 o
   3   5  16       25.61       35.78      7.75 o
   4   5  16        5.95        8.95      6.53 o
   5   5  16      815.00      829.54     17.83 o
   6   5  16       51.33       64.25     12.06 o
   7   5  16       32.61       26.46     11.64 o
   8   5  16       22.13       37.39     10.73 o
   9   5  16        1.27       20.57     11.01 o
  10   5  16       36.78       64.17     15.81 o
  11   5  16       74.10       68.83     17.20 o
   0   6  16       57.37       60.98     13.61 o
   1   6  16       24.14       23.56      6.99 o
   2   6  16      181.98      154.34     11.49 o
   3   6  16        9.88       12.03      7.12 o
   4   6  16      188.50      150.86     11.00 o
   5   6  16       93.37       63.73      9.66 o
   6   6  16       51.42       39.55      9.83 o
   7   6  16       39.95       62.17     12.68 o
   8   6  16        5.18       36.26     15.91 o
   9   6  16       35.47       56.41     21.56 o
  10   6  16        3.48       50.75     20.32 o
   1   7  16      140.35      126.82     11.07 o
   2   7  16      205.74      204.02     11.70 o
   3   7  16        1.35       15.78      7.48 o
   4   7  16        0.61       10.95      7.95 o
   5   7  16       14.99       12.82      8.24 o
   6   7  16        5.59       12.75      8.95 o
   7   7  16        7.23        3.27      9.64 o
   8   7  16        0.11       27.34     13.31 o
   9   7  16        4.01       39.75     20.40 o
  10   7  16        0.70       37.26     18.41 o
   0   8  16       59.55       53.61     14.74 o
   1   8  16        2.30       26.99      9.14 o
   2   8  16        8.51       30.40      8.91 o
   3   8  16       16.07       27.84      9.14 o
   4   8  16        7.37       10.60      8.19 o
   5   8  16       78.91       64.67     11.42 o
   6   8  16       96.69      111.43     12.40 o
   7   8  16        8.23        6.55     10.20 o
   8   8  16        2.41       -0.70     11.58 o
   9   8  16       13.88       30.66     14.27 o
   1   9  16       38.47       47.75     10.64 o
   2   9  16       86.14       72.10     10.76 o
   3   9  16       27.80       41.49      9.75 o
   4   9  16       29.89       23.67      9.70 o
   5   9  16       12.70       19.88      9.96 o
   6   9  16        0.32        3.47     10.00 o
   7   9  16        1.66       11.73      9.44 o
   8   9  16       11.10       14.60     17.89 o
   0  10  16        0.20       23.10     19.19 o
   1  10  16      108.97      140.22     13.54 o
   2  10  16        3.43       16.33      9.36 o
   3  10  16       81.79       91.97     11.74 o
   4  10  16        1.26       25.66     10.05 o
   5  10  16        4.93       17.96     10.74 o
   6  10  16        7.70       14.13     10.76 o
   7  10  16      104.07      127.02     14.30 o
   1  11  16        2.74       22.94     10.35 o
   2  11  16       11.64       17.06     10.54 o
   3  11  16        1.75       14.77      9.13 o
   4  11  16        2.93       14.11     10.17 o
   5  11  16        5.80       11.05     12.47 o
   6  11  16       13.56        9.77     11.98 o
   0  12  16       38.07       24.69     14.55 o
   1  12  16       60.69       70.54     11.65 o
   2  12  16        6.79       19.17      9.77 o
   3  12  16      263.40      287.61     17.09 o
   4  12  16       42.39       41.52     12.57 o
   1  13  16        2.35       25.54      9.71 o
   1   1  17      164.34      154.67      7.39 o
   2   1  17      137.79      134.52      8.04 o
   3   1  17     1530.48     1528.83     26.01 o
   4   1  17      903.74      939.40     27.24 o
   5   1  17      393.95      349.29     13.29 o
   6   1  17       92.50       58.96      9.63 o
   7   1  17        0.73        0.19      8.41 o
   8   1  17       98.83       94.52     18.93 o
   9   1  17      905.62      818.28     52.88 o
  10   1  17      123.24       89.06     20.02 o
  11   1  17       25.06       35.02     19.41 o
   0   2  17     2169.53     2281.07     40.25 o
   1   2  17      151.73      157.43      7.85 o
   2   2  17        0.00        1.13      5.16 o
   3   2  17       41.13       32.33      6.23 o
   4   2  17      446.24      447.72     13.94 o
   5   2  17      123.12      134.48     11.55 o
   6   2  17       87.08       79.75     10.68 o
   7   2  17      118.24      118.38     12.40 o
   8   2  17       82.55       85.59     12.28 o
   9   2  17       51.62       68.74     12.49 o
  10   2  17        0.61       23.04     20.04 o
  11   2  17       77.18       73.11     26.44 o
   1   3  17        9.93       18.78      5.83 o
   2   3  17       90.62       74.89      7.31 o
   3   3  17       69.17       58.43      7.45 o
   4   3  17       36.37       48.25      7.73 o
   5   3  17       10.56       18.18      7.69 o
   6   3  17      270.28      250.53     13.55 o
   7   3  17       68.57       55.39     10.54 o
   8   3  17      283.27      324.97     20.09 o
   9   3  17        0.09       13.44     14.09 o
  10   3  17      261.07      247.37     19.56 o
  11   3  17        4.91       13.54     15.89 o
   0   4  17      231.32      156.84     11.96 o
   1   4  17      137.90      143.76      8.68 o
   2   4  17        8.66        5.79      6.34 o
   3   4  17      114.50      116.29      9.54 o
   4   4  17        0.07       -5.54      6.52 o
   5   4  17      124.62      129.53     10.81 o
   6   4  17       25.01       27.64      8.97 o
   7   4  17       14.03       23.71      9.50 o
   8   4  17       11.77       22.22     10.73 o
   9   4  17       19.85       25.53     18.77 o
  10   4  17       74.25      102.76     15.55 o
  11   4  17        7.89       48.26     17.88 o
   1   5  17      103.42      114.10      9.44 o
   2   5  17       12.48       11.93      6.93 o
   3   5  17       25.00       25.62      7.57 o
   4   5  17       12.68       12.33      7.41 o
   5   5  17     1149.92     1083.84     24.09 o
   6   5  17       60.42       73.73     12.40 o
   7   5  17        0.57        4.97      9.18 o
   8   5  17      126.50      155.16     13.44 o
   9   5  17        0.07       25.08     18.15 o
  10   5  17       12.80       34.81     16.83 o
   0   6  17        8.09       13.43     13.70 o
   1   6  17        7.54        9.28      7.07 o
   2   6  17        0.21       -2.76      7.11 o
   3   6  17      147.31      123.81     10.59 o
   4   6  17       70.87       61.38      9.61 o
   5   6  17      268.49      215.71     12.57 o
   6   6  17      180.41      179.75     13.65 o
   7   6  17       23.10       15.24     10.51 o
   8   6  17       37.03       25.05     11.41 o
   9   6  17       86.66      113.02     23.13 o
  10   6  17       23.49       41.80     20.99 o
   1   7  17      229.61      235.96     13.81 o
   2   7  17      163.73      160.83     12.99 o
   3   7  17       24.85       26.39     10.23 o
   4   7  17      144.61      130.43     11.98 o
   5   7  17      303.09      245.49     14.49 o
   6   7  17      135.23      123.36     12.82 o
   7   7  17        4.43       -9.39     10.17 o
   8   7  17       34.40       29.61     11.75 o
   9   7  17        8.49       34.48     12.82 o
   0   8  17       37.48       50.48     15.51 o
   1   8  17       27.43       30.68      9.09 o
   2   8  17      165.08      170.12     13.19 o
   3   8  17        8.86       30.19      9.49 o
   4   8  17      126.77      109.10     11.43 o
   5   8  17        0.02        7.57      9.03 o
   6   8  17       18.18       21.66      9.63 o
   7   8  17        4.35       24.25     10.65 o
   8   8  17        4.43       15.72     10.91 o
   9   8  17        9.29        9.57     12.07 o
   1   9  17        3.75       23.35      9.04 o
   2   9  17        2.32       14.02      9.09 o
   3   9  17       28.92       29.92     10.07 o
   4   9  17       64.92       72.13     11.61 o
   5   9  17        7.77       -2.79      9.95 o
   6   9  17      300.29      282.92     20.18 o
   7   9  17        5.43        4.66     11.38 o
   8   9  17        5.21        6.90     11.39 o
   0  10  17       32.96       41.57     21.60 o
   1  10  17       47.59       60.81     10.95 o
   2  10  17        0.39        5.27      9.17 o
   3  10  17      155.48      155.57     13.90 o
   4  10  17        2.16       11.70      9.54 o
   5  10  17        2.18       15.80     10.62 o
   6  10  17       90.84       99.04     14.63 o
   7  10  17       17.34       22.53     15.88 o
   1  11  17       68.69       91.75     12.23 o
   2  11  17       12.18       32.07     10.22 o
   3  11  17       16.51       13.51     10.17 o
   4  11  17      252.62      274.03     18.16 o
   5  11  17       20.01       38.70     11.43 o
   0  12  17       28.01       74.06     17.69 o
   1  12  17       17.50       28.54     10.59 o
   2  12  17       31.64       30.96     10.96 o
   3  12  17      396.22      462.11     24.86 o
   0   0  18       22.56       12.08     11.24 o
   1   0  18     1787.53     1767.64     42.35 o
   2   0  18     1164.57     1153.69     33.20 o
   3   0  18       25.47       34.67     11.96 o
   4   0  18       86.91       89.17     12.56 o
   5   0  18      131.48      152.80     18.52 o
   6   0  18      193.76      192.69     19.71 o
   7   0  18      248.19      248.23     21.50 o
   8   0  18       24.60       24.16     27.88 o
   9   0  18       10.60       22.64     22.91 o
  10   0  18       20.24       20.89     26.11 o
  11   0  18       53.76       71.28     30.73 o
   1   1  18        0.49        0.73      5.06 o
   2   1  18      579.83      563.55     15.07 o
   3   1  18       63.18       61.32      8.67 o
   4   1  18       41.92       37.02      7.84 o
   5   1  18       78.67       88.50      9.19 o
   6   1  18       31.12       22.00      9.25 o
   7   1  18        0.24       -8.24     10.24 o
   8   1  18       10.39        6.84     12.88 o
   9   1  18      475.00      435.55     34.13 o
  10   1  18       44.45       38.01     18.82 o
  11   1  18       24.08       45.48     20.24 o
   0   2  18      780.80      805.96     21.49 o
   1   2  18       68.75       60.34      6.57 o
   2   2  18      361.13      340.19     11.62 o
   3   2  18       28.65       29.67      6.93 o
   4   2  18      215.35      202.09     11.61 o
   5   2  18       21.81        6.02      8.33 o
   6   2  18       66.26       63.14     11.33 o
   7   2  18       68.87       53.35     11.40 o
   8   2  18       10.97       16.02     10.69 o
   9   2  18       22.03       10.03     12.68 o
  10   2  18        3.44       14.40     18.15 o
  11   2  18       16.87       47.45     24.47 o
   1   3  18      288.24      289.96     10.89 o
   2   3  18      113.96      104.15      8.12 o
   3   3  18       77.90       82.80      8.93 o
   4   3  18        1.63       17.38      7.73 o
   5   3  18      244.04      260.54     18.66 o
   6   3  18       40.72       42.52     10.58 o
   7   3  18       43.56       71.57     11.74 o
   8   3  18       34.39       25.29     11.34 o
   9   3  18       55.32       61.09     13.09 o
  10   3  18       10.63       23.85     13.02 o
   0   4  18     1711.78     1557.84     38.12 o
   1   4  18       68.28       50.49      7.29 o
   2   4  18       31.32       16.05      6.75 o
   3   4  18        4.53        4.05      7.27 o
   4   4  18       94.02       91.33      9.97 o
   5   4  18        5.12        4.12      9.18 o
   6   4  18      159.09      146.95     11.93 o
   7   4  18        0.22       14.88     10.29 o
   8   4  18       42.45       41.66     11.60 o
   9   4  18       30.33       29.03     12.14 o
  10   4  18        0.10       26.12     14.60 o
   1   5  18      102.72      109.10      9.89 o
   2   5  18        1.30        2.70      6.96 o
   3   5  18      109.15       82.68      9.45 o
   4   5  18       51.58       34.86      8.83 o
   5   5  18       25.17       38.16     11.38 o
   6   5  18        2.25        8.25      9.52 o
   7   5  18      117.50      149.77     12.76 o
   8   5  18       26.17       46.67     12.05 o
   9   5  18       67.74      101.25     14.12 o
  10   5  18       10.22       -4.02     13.74 o
   0   6  18      630.39      627.08     35.49 o
   1   6  18      235.51      196.84     13.00 o
   2   6  18        1.43        0.59      7.18 o
   3   6  18       10.73        3.64      7.74 o
   4   6  18      224.40      206.94     13.24 o
   5   6  18        1.51        3.60      7.83 o
   6   6  18      254.42      239.16     15.30 o
   7   6  18       12.67        4.27     10.18 o
   8   6  18      125.93      122.10     14.64 o
   9   6  18       33.04       82.05     20.27 o
   1   7  18      106.47       85.49     10.76 o
   2   7  18      358.85      366.00     16.87 o
   3   7  18       39.97       29.72      8.69 o
   4   7  18       13.79       18.34      8.83 o
   5   7  18       13.51       14.35      9.35 o
   6   7  18        2.27        4.62      9.69 o
   7   7  18        9.91        0.47     10.20 o
   8   7  18       14.31       29.86     12.29 o
   9   7  18        0.13       15.96     12.69 o
   0   8  18        0.05       22.00     13.71 o
   1   8  18       62.97       60.96     10.61 o
   2   8  18       61.87       43.93     10.03 o
   3   8  18      220.91      216.65     14.72 o
   4   8  18       27.96       40.54     10.75 o
   5   8  18       19.40       26.73     10.26 o
   6   8  18       28.94       13.11     11.02 o
   7   8  18       29.01       29.91     11.54 o
   8   8  18       33.46       26.23     12.68 o
   1   9  18        2.65        7.30      9.02 o
   2   9  18       34.09       49.58     10.98 o
   3   9  18       13.49       23.11     10.03 o
   4   9  18       48.75       55.69     11.79 o
   5   9  18       41.52       63.61     12.39 o
   6   9  18        6.93        9.47     11.27 o
   7   9  18        5.51       24.38     13.44 o
   0  10  18      159.44      235.44     24.00 o
   1  10  18        3.28       14.42     12.76 o
   2  10  18       14.66       14.31     10.28 o
   3  10  18      137.43      137.60     13.81 o
   4  10  18        2.49        9.69     10.45 o
   5  10  18       11.98       28.97     11.73 o
   6  10  18        1.27       17.51     11.97 o
   1  11  18        0.03       23.13     10.64 o
   2  11  18      224.76      239.62     16.32 o
   3  11  18       16.56       20.28     10.43 o
   4  11  18       50.29       66.38     12.72 o
   5  11  18        0.28        9.44     11.52 o
   0  12  18      137.62      164.62     42.48 o
   1  12  18        2.49       21.18     10.62 o
   2  12  18       18.98       26.75     10.96 o
   1   1  19      993.60     1029.09     22.17 o
   2   1  19     1846.70     1823.57     31.75 o
   3   1  19        0.12       -1.82      9.46 o
   4   1  19      164.36      170.18     11.48 o
   5   1  19      182.00      191.54     13.56 o
   6   1  19        0.93       -5.81      9.91 o
   7   1  19      328.31      345.63     20.48 o
   8   1  19       26.20       16.66     15.62 o
   9   1  19      102.61       77.37     19.20 o
  10   1  19       57.39       75.25     20.87 o
   0   2  19      307.05      292.96     25.40 o
   1   2  19        2.12       15.01      5.93 o
   2   2  19        5.90        6.99      6.66 o
   3   2  19      170.64      173.25     11.69 o
   4   2  19       11.57        8.11      9.20 o
   5   2  19       13.63       15.95      8.34 o
   6   2  19       23.94       21.89      9.63 o
   7   2  19      179.07      198.03     14.67 o
   8   2  19        6.21       15.57     12.54 o
   9   2  19       10.41       27.53     14.55 o
  10   2  19       37.71       32.12     18.67 o
   1   3  19     1373.32     1372.59     26.50 o
   2   3  19      135.21      136.81      9.32 o
   3   3  19      377.21      391.67     15.70 o
   4   3  19        1.36       10.43      9.75 o
   5   3  19       26.64       31.59     10.26 o
   6   3  19       39.08       54.10     11.02 o
   7   3  19      552.87      578.83     29.58 o
   8   3  19        2.60       18.78     11.17 o
   9   3  19        0.65       19.88     12.30 o
  10   3  19       72.54       61.45     21.85 o
   0   4  19      107.07       94.56     11.37 o
   1   4  19        1.90        7.40      6.49 o
   2   4  19       14.21        9.25      7.48 o
   3   4  19       37.38       45.94      8.73 o
   4   4  19       87.22       72.43     10.69 o
   5   4  19       18.58       23.09      9.45 o
   6   4  19      192.36      187.91     16.05 o
   7   4  19        0.12        2.64     11.13 o
   8   4  19       41.73       62.19     12.99 o
   9   4  19        3.92       24.48     12.16 o
  10   4  19       81.76       99.61     19.71 o
   1   5  19        0.10        5.24      7.40 o
   2   5  19       29.69       30.38      8.48 o
   3   5  19       48.44       32.40      8.72 o
   4   5  19       30.59       37.90      9.63 o
   5   5  19       63.06       66.92     11.42 o
   6   5  19       29.15       27.57     10.75 o
   7   5  19        0.94      -10.65     11.01 o
   8   5  19       19.86       30.63     13.27 o
   9   5  19        4.80       -9.44     12.80 o
   0   6  19       85.62       86.19     14.22 o
   1   6  19       85.94       62.90     10.26 o
   2   6  19        4.40       -2.81      7.53 o
   3   6  19       88.10       81.70     10.46 o
   4   6  19      103.96      106.27     11.42 o
   5   6  19        1.10       -4.37     10.49 o
   6   6  19       32.07       34.97     11.04 o
   7   6  19        8.04        5.32     11.09 o
   8   6  19       38.89       46.57     13.80 o
   9   6  19       13.43        8.47     13.46 o
   1   7  19        0.67       17.87      9.14 o
   2   7  19        8.88        8.13      8.84 o
   3   7  19       18.21       11.57      9.37 o
   4   7  19       27.78       31.59      9.74 o
   5   7  19        0.01        8.53      9.94 o
   6   7  19        0.17       13.61     11.80 o
   7   7  19       11.97        7.39     11.00 o
   8   7  19        0.55       10.61     12.07 o
   0   8  19       93.57      112.58     18.35 o
   1   8  19       14.90       34.35     10.03 o
   2   8  19       69.33       60.42     11.38 o
   3   8  19        2.34        6.23      9.88 o
   4   8  19        0.50       -0.34      9.91 o
   5   8  19       85.33       99.78     12.57 o
   6   8  19       38.57       38.60     12.72 o
   7   8  19      109.19      109.46     14.28 o
   8   8  19       33.56       31.04     13.13 o
   1   9  19      398.28      425.81     29.84 o
   2   9  19        1.86        5.41      9.77 o
   3   9  19        4.34       11.12     10.03 o
   4   9  19        1.41        4.14     10.07 o
   5   9  19       99.37      117.20     14.36 o
   6   9  19       43.29       65.82     13.53 o
   7   9  19       74.31       74.53     15.43 o
   0  10  19       69.88      115.10     20.15 o
   1  10  19       60.50       97.53     12.81 o
   2  10  19       53.39       64.51     12.17 o
   3  10  19       12.02       21.01     10.87 o
   4  10  19       48.98       64.74     12.43 o
   5  10  19       16.77       32.89     12.08 o
   1  11  19       35.82       52.66     12.13 o
   2  11  19       64.29       71.81     12.46 o
   3  11  19       14.09       11.65     10.76 o
   4  11  19       47.40       44.39     13.81 o
   0   0  20     1370.17     1281.90     60.76 o
   1   0  20      423.09      416.43     30.94 o
   2   0  20     1038.53     1045.66     38.74 o
   3   0  20        1.21      -16.12     16.12 o
   4   0  20       74.50       81.92     15.45 o
   5   0  20        2.82       -3.15     18.16 o
   6   0  20       27.22       40.94     15.17 o
   7   0  20      453.63      563.21     42.06 o
   8   0  20      596.97      627.15     63.16 o
   9   0  20      181.75      189.70     38.56 o
  10   0  20       87.57      155.49     34.01 o
   1   1  20      212.61      239.48     12.77 o
   2   1  20       33.98       38.83      9.62 o
   3   1  20      314.10      319.69     17.52 o
   4   1  20       78.96       76.38     10.79 o
   5   1  20       11.83       26.48     12.07 o
   6   1  20        3.09       -0.63     11.84 o
   7   1  20      295.22      333.67     21.13 o
   8   1  20        5.07       26.56     16.74 o
   9   1  20      100.20       73.24     20.92 o
  10   1  20       27.85       56.53     21.00 o
   0   2  20       20.05       33.65      9.45 o
   1   2  20       27.76       24.44      7.29 o
   2   2  20      289.86      323.62     20.41 o
   3   2  20       42.05       55.29     11.68 o
   4   2  20        8.75        1.99     10.35 o
   5   2  20       10.85        5.74      9.04 o
   6   2  20       30.13       27.99      9.92 o
   7   2  20        1.60       -1.96     11.28 o
   8   2  20      183.63      143.15     17.93 o
   9   2  20        1.58        8.23     17.65 o
  10   2  20      120.99      153.47     23.67 o
   1   3  20      189.50      191.48      9.64 o
   2   3  20       59.43       74.94     11.12 o
   3   3  20       53.08       51.18     10.44 o
   4   3  20        0.97        1.53     10.21 o
   5   3  20       81.71       83.95     12.30 o
   6   3  20       88.06       95.78     13.08 o
   7   3  20        6.23       23.60     14.22 o
   8   3  20       22.30       25.06     12.04 o
   9   3  20       17.90       23.56     14.34 o
  10   3  20        1.00       23.70     33.02 o
   0   4  20       78.84       52.29     11.08 o
   1   4  20       24.67       17.61      7.09 o
   2   4  20      452.11      473.98     16.20 o
   3   4  20       10.10       25.95      9.03 o
   4   4  20       16.12       11.83     10.07 o
   5   4  20       43.83       57.27     12.74 o
   6   4  20        1.72        0.65     10.56 o
   7   4  20      378.66      399.76     27.14 o
   8   4  20       28.55       19.09     13.17 o
   9   4  20       37.69       66.10     19.09 o
   1   5  20      530.35      468.96     16.11 o
   2   5  20      115.36      101.30     10.34 o
   3   5  20        4.99        0.99      8.11 o
   4   5  20       19.25       23.64     10.14 o
   5   5  20       91.49      106.13     13.40 o
   6   5  20       21.67       28.62     11.92 o
   7   5  20        0.86       -3.42     11.73 o
   8   5  20      199.48      215.72     18.06 o
   9   5  20       10.49        7.78     13.78 o
   0   6  20       19.79       52.94     13.47 o
   1   6  20        5.99       10.91      8.68 o
   2   6  20       21.72        3.07      9.03 o
   3   6  20      158.86      134.74     11.97 o
   4   6  20       21.50       15.06      9.51 o
   5   6  20        6.45       13.79     10.63 o
   6   6  20        3.06       -2.28     11.58 o
   7   6  20       34.99       17.98     12.44 o
   8   6  20      392.40      422.08     24.87 o
   1   7  20        2.76        2.43      8.98 o
   2   7  20       12.77       32.17     10.29 o
   3   7  20        1.82       14.64      9.93 o
   4   7  20       35.30       44.67     10.79 o
   5   7  20       63.53       50.85     12.11 o
   6   7  20       17.51       14.39     11.94 o
   7   7  20       23.85       29.07     12.23 o
   8   7  20        3.36       16.32     13.03 o
   0   8  20      155.10      206.17     20.11 o
   1   8  20       67.95       86.72     12.24 o
   2   8  20        5.68        9.38      9.75 o
   3   8  20       44.78       48.33     11.80 o
   4   8  20       13.93       13.99     11.02 o
   5   8  20       16.79        3.24     10.90 o
   6   8  20        6.97       22.48     13.03 o
   7   8  20        7.12       17.58     13.80 o
   1   9  20        0.07       11.82     10.22 o
   2   9  20        4.98       42.72     11.38 o
   3   9  20       76.35       90.04     17.15 o
   4   9  20       80.68       66.99     12.94 o
   5   9  20        5.03       10.59     11.65 o
   6   9  20        0.66       12.89     13.04 o
   0  10  20       25.82       35.26     14.38 o
   1  10  20        5.61       12.80     10.41 o
   2  10  20        6.56       22.20     10.89 o
   3  10  20       83.55       78.43     13.02 o
   4  10  20        1.95       16.85     11.42 o
   5  10  20        0.34       18.61     12.35 o
   1  11  20       69.26      105.45     13.58 o
   2  11  20       13.70       16.04     11.08 o
   1   1  21       13.73       13.64     10.55 o
   2   1  21       17.51       17.18     11.04 o
   3   1  21        0.12        0.40     11.12 o
   4   1  21      382.44      359.90     23.56 o
   5   1  21      107.81       95.66     14.57 o
   6   1  21       18.64       13.66     13.21 o
   7   1  21       99.77      127.42     23.00 o
   8   1  21       19.04       27.07     17.93 o
   9   1  21       80.05       83.17     21.40 o
   0   2  21      830.48      835.91     40.37 o
   1   2  21      247.73      255.04     15.65 o
   2   2  21       30.06       29.14     10.29 o
   3   2  21        4.97        7.30     14.47 o
   4   2  21        0.14      -11.89     11.89 o
   5   2  21       51.09       18.30     13.42 o
   6   2  21       21.20       19.81     14.48 o
   7   2  21       15.53        3.89     13.68 o
   8   2  21       51.14       32.12     17.07 o
   9   2  21        5.01       23.51     24.49 o
   1   3  21       12.39       21.88      7.48 o
   2   3  21      518.42      481.39     23.54 o
   3   3  21      150.51      121.95     13.15 o
   4   3  21        0.76       12.23     11.12 o
   5   3  21       67.79       64.63     13.60 o
   6   3  21        6.62       10.81     11.25 o
   7   3  21        0.00        3.41     11.63 o
   8   3  21        0.99       -5.94     12.95 o
   9   3  21       26.65       35.74     21.24 o
   0   4  21      328.62      324.85     19.66 o
   1   4  21      320.93      324.66     13.61 o
   2   4  21       77.19       76.61     10.57 o
   3   4  21        4.50        0.27      9.74 o
   4   4  21        5.97       -9.16     10.65 o
   5   4  21        2.79       -4.25     11.74 o
   6   4  21       30.64       32.90     14.09 o
   7   4  21        0.42      -11.78     11.78 o
   8   4  21        7.05       -2.27     13.20 o
   9   4  21       68.84       31.75     15.00 o
   1   5  21       50.63       35.42      9.10 o
   2   5  21      509.22      512.82     18.92 o
   3   5  21       83.22       60.53     11.08 o
   4   5  21        2.23       13.85     10.20 o
   5   5  21        0.29       12.11     11.95 o
   6   5  21      151.59      154.35     17.24 o
   7   5  21        3.67        6.35     12.36 o
   8   5  21       21.05       37.79     14.62 o
   0   6  21      178.29      158.57     22.88 o
   1   6  21        4.13        2.45      8.77 o
   2   6  21       41.20       24.11     10.27 o
   3   6  21      116.49      107.34     11.88 o
   4   6  21       33.73       25.98     11.38 o
   5   6  21        9.60       19.68     12.13 o
   6   6  21        2.51        0.44     15.14 o
   7   6  21       24.49       62.72     14.36 o
   8   6  21        3.52        1.64     13.01 o
   1   7  21        6.85        7.62      9.86 o
   2   7  21       19.80       16.17     10.57 o
   3   7  21       27.16       32.36     11.15 o
   4   7  21       21.26       15.03     11.03 o
   5   7  21       31.06       16.91     12.46 o
   6   7  21      189.97      172.58     17.46 o
   7   7  21       31.01        4.65     18.90 o
   0   8  21       60.36       46.33     21.58 o
   1   8  21       22.98       30.23     10.79 o
   2   8  21       54.14       70.12     12.58 o
   3   8  21       65.18       72.39     12.96 o
   4   8  21        1.40       27.52     11.79 o
   5   8  21       13.71       15.60     13.39 o
   6   8  21       11.65        9.93     14.77 o
   1   9  21       23.06       18.75     11.02 o
   2   9  21       62.00       75.23     13.15 o
   3   9  21        2.78       23.59     11.64 o
   4   9  21       17.04       26.92     11.96 o
   5   9  21       61.94       79.52     14.72 o
   0  10  21        8.94       16.89     15.06 o
   1  10  21      139.23      131.63     14.38 o
   2  10  21       33.69       29.26     11.72 o
   3  10  21       22.22       24.50     11.91 o
   0   0  22      900.84      994.67     55.97 o
   1   0  22       22.35       33.42     16.44 o
   2   0  22      105.81       98.57     18.63 o
   3   0  22       11.25       19.63     39.36 o
   4   0  22        9.14        9.46     21.25 o
   5   0  22       72.01       57.69     20.69 o
   6   0  22      627.87      706.67     44.61 o
   7   0  22       71.63       94.29     28.08 o
   8   0  22      119.33       89.56     32.05 o
   9   0  22       41.32       44.27     29.03 o
   1   1  22       61.22       56.83     12.14 o
   2   1  22       24.27       34.42     11.70 o
   3   1  22        0.49       12.35     14.25 o
   4   1  22       31.10       54.61     11.60 o
   5   1  22       38.98       51.25     19.11 o
   6   1  22        3.60       -0.86     13.19 o
   7   1  22        1.35       -9.94     16.77 o
   8   1  22       20.68       18.51     19.50 o
   9   1  22       57.68       67.32     21.09 o
   0   2  22     2349.02     2521.64     97.96 o
   1   2  22      392.97      379.83     19.44 o
   2   2  22       21.43       34.23     10.70 o
   3   2  22      254.37      286.93     19.89 o
   4   2  22        2.21        7.04     18.88 o
   5   2  22       39.09       53.33     17.34 o
   6   2  22       16.11       21.47     15.26 o
   7   2  22       30.42       10.26     16.13 o
   8   2  22       69.91       67.03     19.63 o
   9   2  22       26.58       36.20     20.76 o
   1   3  22        3.59        3.21      9.01 o
   2   3  22       29.52       26.85     10.57 o
   3   3  22       47.99       54.67     30.85 o
   4   3  22       30.34       26.99     11.51 o
   5   3  22      143.99      170.01     16.74 o
   6   3  22        1.63       -1.44     14.63 o
   7   3  22       41.03       50.67     17.46 o
   8   3  22       18.47       31.43     17.97 o
   9   3  22        1.35      -20.79     20.79 o
   0   4  22       17.37        4.63     11.16 o
   1   4  22      253.55      241.37     16.62 o
   2   4  22      106.13       99.72     12.59 o
   3   4  22       94.47      101.20     13.40 o
   4   4  22        3.98       27.54     12.65 o
   5   4  22       11.54        5.64     12.86 o
   6   4  22        1.55        2.46     13.06 o
   7   4  22        1.56       13.38     12.74 o
   8   4  22        6.53       -0.49     15.21 o
   1   5  22      209.02      202.23     13.66 o
   2   5  22       21.19       40.81     10.59 o
   3   5  22      175.05      185.88     14.70 o
   4   5  22       55.83       50.21     12.67 o
   5   5  22       51.74       37.70     14.14 o
   6   5  22        7.22       17.66     13.91 o
   7   5  22       29.72       37.29     14.68 o
   8   5  22       58.85       66.11     15.48 o
   0   6  22       63.33       51.51     16.28 o
   1   6  22        2.87        6.75      9.05 o
   2   6  22       19.37       23.34     10.87 o
   3   6  22        3.28       11.62     12.01 o
   4   6  22      178.99      184.39     20.70 o
   5   6  22       25.23       38.26     14.32 o
   6   6  22       10.11       13.66     14.08 o
   7   6  22      163.19      155.31     19.38 o
   1   7  22       16.35       22.56      9.72 o
   2   7  22        5.07        6.99     10.42 o
   3   7  22       25.61       16.36     11.48 o
   4   7  22        8.54       20.43     12.66 o
   5   7  22       10.31        2.77     12.18 o
   6   7  22       34.68       52.92     15.96 o
   0   8  22      116.79       98.55     19.24 o
   1   8  22        0.60       11.83     10.35 o
   2   8  22        2.48       11.65     11.13 o
   3   8  22      175.54      201.61     16.78 o
   4   8  22        0.79       14.73     12.07 o
   5   8  22      179.18      225.87     19.77 o
   1   9  22       11.06       25.56     11.93 o
   2   9  22        2.43       11.43     11.23 o
   3   9  22       61.38       59.39     13.13 o
   4   9  22       11.37       18.63     12.75 o
   0  10  22       96.55      114.25     22.50 o
   1  10  22       13.38       28.33     12.31 o
   2  10  22       67.79       72.21     13.57 o
   1   1  23      428.16      466.00     20.98 o
   2   1  23        4.55       11.99     11.33 o
   3   1  23        6.30       22.39     15.92 o
   4   1  23       18.70       41.59     19.56 o
   5   1  23      135.00      171.10     27.34 o
   6   1  23       17.80       36.70     15.97 o
   7   1  23        5.53        8.36     20.96 o
   8   1  23       37.19       17.84     19.43 o
   0   2  23      194.27      233.68     31.96 o
   1   2  23       11.33       20.38     11.81 o
   2   2  23       55.52       78.65     13.63 o
   3   2  23        3.52       11.78     14.66 o
   4   2  23       37.40       36.79     18.50 o
   5   2  23      411.69      465.19     26.00 o
   6   2  23      122.95      136.42     19.65 o
   7   2  23        6.83       27.28     17.10 o
   8   2  23        4.41        0.91     21.28 o
   1   3  23       39.98       35.92     13.29 o
   2   3  23       54.13       66.96     13.23 o
   3   3  23      248.84      239.14     25.31 o
   4   3  23        7.47        4.69     13.64 o
   5   3  23       28.17       44.36     19.23 o
   6   3  23        2.81        3.27     19.04 o
   7   3  23       26.65       50.06     18.57 o
   8   3  23        0.00        7.69     18.25 o
   0   4  23       13.67       20.77     14.94 o
   1   4  23        0.02        2.90      9.64 o
   2   4  23      108.64      141.38     14.16 o
   3   4  23        3.53        3.45     10.99 o
   4   4  23        0.09       23.86     13.22 o
   5   4  23       80.44      117.49     16.69 o
   6   4  23        3.94        6.12     16.11 o
   7   4  23      117.51       94.22     20.65 o
   8   4  23        2.03      -18.55     18.55 o
   1   5  23        0.30       17.64      9.91 o
   2   5  23        9.78       15.84     12.38 o
   3   5  23        8.18       13.54     11.60 o
   4   5  23      310.95      342.20     26.87 o
   5   5  23        1.56       -3.86     13.47 o
   6   5  23       26.34       30.37     15.25 o
   7   5  23        5.81        9.58     15.26 o
   0   6  23        6.95       14.59     13.76 o
   1   6  23        6.11       12.76      9.62 o
   2   6  23        0.76       19.26     12.01 o
   3   6  23      100.17       87.76     14.81 o
   4   6  23      100.88      111.93     18.22 o
   5   6  23        7.00        3.68     14.25 o
   6   6  23       41.27       36.81     16.15 o
   1   7  23        1.29        3.44      9.81 o
   2   7  23       15.07        4.39     11.09 o
   3   7  23        2.02       17.40     13.09 o
   4   7  23        0.26        7.91     13.22 o
   5   7  23       26.40       22.98     16.71 o
   6   7  23       57.96       33.50     16.43 o
   0   8  23       24.48       27.27     15.75 o
   1   8  23       18.42       45.22     11.66 o
   2   8  23        8.74       10.51     11.83 o
   3   8  23      131.62      150.12     16.10 o
   4   8  23        1.56       25.92     14.07 o
   1   9  23       31.50       49.85     11.63 o
   2   9  23        1.13        3.84     11.68 o
   3   9  23       46.53       73.95     14.81 o
   0   0  24        3.28      -20.80     22.83 o
   1   0  24        2.97       -0.25     16.34 o
   2   0  24       24.89       31.88     17.49 o
   3   0  24      319.72      364.48     47.49 o
   4   0  24        8.10       35.72     18.09 o
   5   0  24        5.27        9.19     30.34 o
   6   0  24      344.88      390.12     52.78 o
   7   0  24       85.90       73.02     39.70 o
   8   0  24       34.06       55.52     30.89 o
   1   1  24        5.81       27.63     11.98 o
   2   1  24        2.28       15.31     12.24 o
   3   1  24        0.25       35.46     12.59 o
   4   1  24        2.08       12.85     15.76 o
   5   1  24        3.15       45.52     17.66 o
   6   1  24       12.62       -3.34     19.90 o
   7   1  24       12.59       10.89     21.44 o
   8   1  24        1.02       20.38     24.01 o
   0   2  24        6.83       19.53     28.35 o
   1   2  24       11.51       34.29     12.46 o
   2   2  24       60.72       60.65     16.44 o
   3   2  24        0.31       10.03     15.19 o
   4   2  24      253.43      277.25     26.54 o
   5   2  24       54.38       49.28     24.14 o
   6   2  24        6.46       -4.60     21.92 o
   7   2  24        0.12      -10.03     21.06 o
   8   2  24       11.70      -42.42     42.42 o
   1   3  24        8.03       15.13     14.31 o
   2   3  24      127.00      135.63     23.21 o
   3   3  24        0.01       -3.72     17.88 o
   4   3  24        3.60       -4.95     14.07 o
   5   3  24      123.95      161.23     30.45 o
   6   3  24       21.12       12.42     22.90 o
   7   3  24       32.55       29.70     29.73 o
   0   4  24       62.55       97.40     29.91 o
   1   4  24        9.76       12.07     16.26 o
   2   4  24      178.96      191.33     17.47 o
   3   4  24       16.02        9.99     14.33 o
   4   4  24       58.31       59.85     17.03 o
   5   4  24       76.42       86.14     19.38 o
   6   4  24        4.62        5.99     16.94 o
   7   4  24       50.68       50.85     31.82 o
   1   5  24        7.29       18.49     12.70 o
   2   5  24      111.93       76.26     15.23 o
   3   5  24        3.50        2.75     12.07 o
   4   5  24       11.63       25.69     14.34 o
   5   5  24        6.10       19.02     14.64 o
   6   5  24        3.49        9.51     14.96 o
   0   6  24       21.16       30.24     15.42 o
   1   6  24       53.64       53.56     12.16 o
   2   6  24        0.08       22.39     13.70 o
   3   6  24       71.28       94.15     16.59 o
   4   6  24      133.05      118.45     22.87 o
   5   6  24      136.36      163.47     19.08 o
   6   6  24        5.62        3.21     16.06 o
   1   7  24      157.55      145.53     14.35 o
   2   7  24        3.70       32.45     16.48 o
   3   7  24      171.96      193.80     21.85 o
   4   7  24      221.38      246.47     22.08 o
   5   7  24       15.06       22.00     18.02 o
   0   8  24       95.33      119.84     20.78 o
   1   8  24       50.34       71.73     13.06 o
   2   8  24       11.35       38.08     11.90 o
   3   8  24        0.12        5.14     13.48 o
   1   1  25        4.79        9.77     12.84 o
   2   1  25      233.21      237.46     19.93 o
   3   1  25      140.84      145.97     19.53 o
   4   1  25       47.76       70.92     21.49 o
   5   1  25       63.12       89.97     19.66 o
   6   1  25       64.58       68.11     28.35 o
   7   1  25       73.49       66.52     38.77 o
   0   2  25        4.55       -7.85     16.65 o
   1   2  25        9.26       27.86     12.99 o
   2   2  25       29.89       39.47     16.24 o
   3   2  25       55.90       87.43     18.50 o
   4   2  25        0.00       43.99     17.68 o
   5   2  25       10.07       36.66     18.36 o
   6   2  25        2.26        7.42     19.18 o
   7   2  25        9.65        1.67     22.75 o
   1   3  25       51.13       46.87     16.55 o
   2   3  25      108.06      110.63     19.03 o
   3   3  25       13.17       35.46     23.56 o
   4   3  25      154.61      232.54     24.48 o
   5   3  25        0.02       -0.44     19.49 o
   6   3  25        5.11       20.37     20.01 o
   0   4  25        0.02      -21.97     21.97 o
   1   4  25        0.86        3.84     18.79 o
   2   4  25      233.01      283.46     22.33 o
   3   4  25      298.17      319.37     23.78 o
   4   4  25       18.37       25.69     16.37 o
   5   4  25        2.70       25.91     17.87 o
   6   4  25       75.59       78.77     20.51 o
   1   5  25        3.63       26.66     17.86 o
   2   5  25        6.44        9.19     15.60 o
   3   5  25        0.23       -0.54     25.56 o
   4   5  25       32.62       23.69     18.16 o
   5   5  25      112.64      112.35     25.16 o
   0   6  25       18.76       18.57     17.70 o
   1   6  25      154.48      192.35     19.64 o
   2   6  25        0.33       20.77     14.82 o
   3   6  25       44.65       37.60     15.67 o
   4   6  25       20.83       28.93     18.32 o
   5   6  25       18.66        8.83     21.17 o
   1   7  25       45.05       83.17     14.34 o
   2   7  25        1.42       18.05     14.89 o
   3   7  25       18.09       58.28     16.87 o
   0   8  25       16.49       55.08     18.08 o
   1   8  25      115.15      139.88     15.05 o
   0   0  26      163.03      169.47     35.52 o
   1   0  26       37.41       86.25     22.79 o
   2   0  26      277.58      318.30     30.25 o
   3   0  26      118.43      159.59     25.29 o
   4   0  26        0.25       -6.30     31.98 o
   5   0  26       40.17       80.87     42.16 o
   6   0  26        3.70       74.23     41.64 o
   1   1  26       15.00       14.02     13.76 o
   2   1  26       58.87      108.79     16.22 o
   3   1  26       25.23       23.99     16.13 o
   4   1  26       13.79       43.26     17.74 o
   5   1  26      106.47      167.23     31.49 o
   6   1  26       19.41       34.76     27.66 o
   0   2  26        1.42       14.52     19.26 o
   1   2  26       35.78       32.53     16.81 o
   2   2  26        5.77        1.92     16.29 o
   3   2  26       86.00       82.58     19.27 o
   4   2  26       13.88       38.49     18.04 o
   5   2  26        0.00       12.18     18.77 o
   6   2  26        0.89       64.41     31.57 o
   1   3  26       18.21       20.03     16.19 o
   2   3  26        2.78      -14.62     16.11 o
   3   3  26       71.29      101.18     20.79 o
   4   3  26       81.97       88.48     21.63 o
   5   3  26        8.50       45.76     28.51 o
   0   4  26       12.17       10.66     26.45 o
   1   4  26        0.04        4.45     18.92 o
   2   4  26        6.22       17.85     19.97 o
   3   4  26       87.07      108.11     21.75 o
   4   4  26       46.38       47.48     28.31 o
   5   4  26       41.50       37.17     20.89 o
   1   5  26        0.09       46.35     22.06 o
   2   5  26       15.36       49.01     23.95 o
   3   5  26       58.61       70.33     23.55 o
   4   5  26        2.20      -11.05     20.46 o
   0   6  26      311.99      349.46     46.82 o
   1   6  26        1.79       22.18     20.01 o
   2   6  26        0.00        7.62     18.65 o
   3   6  26        0.88       12.62     18.13 o
   1   7  26       65.91       94.10     20.61 o
   1   1  27       92.97      125.94     17.98 o
   2   1  27       82.08      117.33     21.09 o
   3   1  27        2.81       29.32     23.56 o
   4   1  27       26.99       30.94     17.85 o
   5   1  27        6.60       22.96     26.73 o
   0   2  27       22.46       61.43     22.78 o
   1   2  27        1.80       29.48     16.80 o
   2   2  27        5.26       36.98     18.37 o
   3   2  27      106.99      138.08     22.07 o
   4   2  27       13.80       43.85     19.23 o
   5   2  27        0.93        6.29     19.57 o
   1   3  27        0.91       14.02     21.12 o
   2   3  27        7.67       13.63     22.31 o
   3   3  27        0.28       24.20     18.99 o
   4   3  27       10.61       19.84     19.69 o
   0   4  27       44.82       23.35     32.02 o
   1   4  27        0.98       15.26     22.12 o
   2   4  27        0.65       16.88     21.98 o
   3   4  27        3.67       28.05     19.28 o
   4   4  27       37.40       64.25     27.91 o
   1   5  27      155.93      164.99     28.71 o
   2   5  27       57.71       72.09     25.08 o
   3   5  27        1.11        2.83     22.46 o
   0   6  27       41.52       68.96     33.83 o
   0   0  28      139.78      220.13     41.73 o
   1   0  28      114.58      133.06     26.84 o
   2   0  28       71.60       80.85     25.27 o
   3   0  28       13.06        6.95     35.30 o
   4   0  28        2.84       62.79     39.87 o
   1   1  28        7.93       38.75     16.23 o
   2   1  28        0.28       20.63     18.73 o
   3   1  28        3.69       33.96     19.36 o
   4   1  28       21.22       32.98     34.74 o
   0   2  28       14.61       10.23     29.65 o
   1   2  28       10.23       -7.94     18.14 o
   2   2  28        0.27       29.84     19.02 o
   3   2  28       22.98       42.89     20.24 o
   1   3  28       18.99       40.11     23.30 o
   2   3  28       70.80      119.56     22.09 o
   3   3  28        2.37       28.86     20.62 o
   0   4  28        6.70       34.31     34.78 o
   1   4  28       11.97       45.66     38.95 o
   1   1  29        1.79       19.89     19.89 o
   0   2  29       45.82       64.73     37.63 o
 
